# Supplementary material for: Data mining of PubChem bioassay records reveals diverse OXPHOS inhibitory chemotypes as potential therapeutic agents against ovarian cancer
Source: J Cheminform. 2024 Oct 7;16:112. doi: 10.1186/s13321-024-00906-0 (PMC11460086; doi:10.1186/s13321-024-00906-0)
Supplement: Supplementary file 4 — Additional file 4. Validation of top performing machine learning models. Model hyperparameters were explored in 5-fold cross validation on 85% of the data and the top performing model from each combination of classifier type and input representation was evaluated. [file 13321_2024_906_MOESM4_ESM.xlsx]

## Sheet: best_hyperparams_table_5CV
Additional File 4: Validation of top performing machine learning models
	model	kernel	feats	C	gamma	coef0	degree	bal_acc	(bal_acc)	avg_prec	(avg_prec)	ROCAUC	(ROCAUC)	F1	(F1)	avg( avg_prec, ROCAUC)	hyperparam search
	SVC	linear	both	0.001				0.8	0.01	0.499	0.025	0.916	0.017	0.52	0.012	0.7075	C: {0.001, 0.01, 0.1, 1, 10}
		linear	desc	0.001				0.811	0.016	0.185	0.028	0.882	0.014	0.107	0.002	0.5335	C: {0.001, 0.01, 0.1, 1, 10}
		linear	fps	0.001				0.811	0.037	0.527	0.047	0.918	0.02	0.528	0.041	0.7225	C: {0.001, 0.01, 0.1, 1, 10}
		tanimoto	fps	10				0.768	0.021	0.726	0.04	0.935	0.014	0.684	0.041	0.8305	C: {0.001, 0.01, 0.1, 0.5, 1, 2, 5, 10, 15, 30}
		RBF	both	1	auto			0.755	0.016	0.732	0.028	0.939	0.007	0.668	0.028	0.8355	C: {0.001, 0.01, 0.1, 1}, gamma: {'scale', 'auto', 0.1, 0.5}
		RBF	desc	10	scale			0.78	0.023	0.666	0.049	0.944	0.015	0.665	0.04	0.805	C: {0.001, 0.01, 0.1, 1, 10, 100, 1000}, gamma: {'scale', 'auto', 0.1, 0.5}
		RBF	fps	15	scale			0.738	0.023	0.711	0.026	0.939	0.018	0.635	0.04	0.825	C: {0.001, 0.01, 0.1, 0.25, 0.5, 1, 2.5, 5, 10, 15, 20, 50}, gamma: {'scale', 'auto', 0.1, 0.5}
		sigmoid	both	2	scale	-1		0.798	0.036	0.705	0.057	0.938	0.019	0.708	0.056	0.8215	C: {0.001, 0.01, 0.1, 1, 10, 100, 1000}, gamma: {'scale', 'auto'}, coef0: {-10, -3, -1, 0, 1, 3, 10}
		sigmoid	desc	10	scale	-10		0.5	0.002	0.357	0.057	0.833	0.041	0.024	0	0.595	C: {0.001, 0.01, 0.1, 1, 10, 100, 1000}, gamma: {'scale', 'auto', 0.1, 0.5}, coef0: {-10.0, -6.0, -3.0, -2.0, -1.0, 0.0, 0.3, 1.0, 3.0, 10.0}
		sigmoid	fps	3	scale	-1		0.796	0.025	0.701	0.045	0.92	0.021	0.721	0.049	0.8105	C: {0.001, 0.01, 0.1, 1, 10, 100, 1000}, gamma: {'scale', 'auto'}, coef0: {-1, 0, 0.3, 1, 3, 10}
		poly	both	0.1	scale	0	3	0.728	0.012	0.724	0.032	0.969	0.006	0.617	0.02	0.8465	C: {0.001, 0.1, 1, 10}, gamma: {'scale'}, coef0: {-1, 0, 0.3, 1, 3, 10}, degree: {1,2,3,4}
		poly	desc	1	scale	0.3	3	0.802	0.015	0.575	0.024	0.902	0.021	0.634	0.022	0.7385	C: {0.001, 0.1, 1, 10}, gamma: {'scale', 'auto', 0.1, 0.5}, coef0: {-1, 0, 0.3, 1, 3, 10}, degree: {1,2,3,4}
		poly	fps	0.1	scale	0	2	0.767	0.012	0.688	0.042	0.954	0.004	0.67	0.025	0.821	C: {0.001, 0.1, 1, 10}, gamma: {'scale', 'auto', 0.1, 0.5}, coef0: {-1, 0, 0.3, 1, 3, 10}, degree: {1,2,3,4}
	Table Y. Top performing SVC hyperparameters in 5-fold cross validation based on mean of "Avg_Precision" and "ROCAUC" metrics. The performance values reported in this table are the mean and standard deviations (in parentheses) from 5-fold CV (N=5). For this hyperparameter sweep using 5-fold CV, a subset of 33% of the training data set was used. This expedited the parameter evaluations and limited …
		https://scikit-learn.org/stable/modules/metrics.html#sigmoid-kernel

## Sheet: all_opt1_hyperparam_configs
c_kernel_gamma_feats	kernel	feats	C	gamma	degree	coef0	bal_acc	(bal_acc)	avg_prec	(avg_prec)	roc_auc	(roc_auc)	f1	(f1)	avg_metric
0.001_linear_nogamma_both	linear	both	0.001				0.8	0.01	0.499	0.025	0.916	0.017	0.52	0.012	0.7075
0.010_linear_nogamma_both	linear	both	0.01				0.767	0.018	0.476	0.026	0.902	0.02	0.515	0.028	0.689
0.100_linear_nogamma_both	linear	both	0.1				0.765	0.013	0.461	0.025	0.902	0.02	0.513	0.023	0.6815
1.000_linear_nogamma_both	linear	both	1				0.765	0.013	0.461	0.025	0.902	0.02	0.513	0.023	0.6815
10.000_linear_nogamma_both	linear	both	10				0.765	0.013	0.461	0.025	0.902	0.02	0.513	0.023	0.6815
0.001_linear_nogamma_desc	linear	desc	0.001				0.811	0.016	0.185	0.028	0.882	0.014	0.107	0.002	0.5335
0.010_linear_nogamma_desc	linear	desc	0.01				0.81	0.015	0.172	0.028	0.877	0.019	0.109	0.004	0.5245
0.100_linear_nogamma_desc	linear	desc	0.1				0.812	0.015	0.166	0.03	0.874	0.021	0.113	0.002	0.52
1.000_linear_nogamma_desc	linear	desc	1				0.812	0.012	0.163	0.026	0.872	0.023	0.113	0.002	0.5175
10.000_linear_nogamma_desc	linear	desc	10				0.814	0.012	0.155	0.033	0.869	0.025	0.114	0.002	0.512
0.001_linear_nogamma_fps	linear	fps	0.001				0.811	0.037	0.527	0.047	0.918	0.02	0.528	0.041	0.7225
0.010_linear_nogamma_fps	linear	fps	0.01				0.769	0.028	0.489	0.039	0.906	0.018	0.51	0.021	0.6975
0.100_linear_nogamma_fps	linear	fps	0.1				0.767	0.032	0.479	0.039	0.905	0.018	0.501	0.033	0.692
1.000_linear_nogamma_fps	linear	fps	1				0.767	0.032	0.479	0.039	0.905	0.018	0.501	0.033	0.692
10.000_linear_nogamma_fps	linear	fps	10				0.767	0.032	0.479	0.039	0.905	0.018	0.501	0.033	0.692
0.100_poly_scale_0.0_3_both	poly	both	0.1	scale	3	0	0.728	0.012	0.724	0.032	0.969	0.006	0.617	0.02	0.8465
0.100_poly_scale_0.0_2_both	poly	both	0.1	scale	2	0	0.788	0.023	0.734	0.034	0.958	0.011	0.699	0.036	0.846
10.000_poly_scale_0.3_3_both	poly	both	10	scale	3	0.3	0.766	0.016	0.74	0.04	0.949	0.013	0.682	0.023	0.8445
10.000_poly_scale_0.0_2_both	poly	both	10	scale	2	0	0.778	0.011	0.741	0.038	0.946	0.015	0.697	0.016	0.8435
10.000_poly_scale_0.3_4_both	poly	both	10	scale	4	0.3	0.732	0.016	0.734	0.041	0.953	0.014	0.626	0.03	0.8435
10.000_poly_scale_0.0_3_both	poly	both	10	scale	3	0	0.733	0.014	0.726	0.045	0.96	0.015	0.627	0.026	0.843
0.100_poly_scale_0.0_4_both	poly	both	0.1	scale	4	0	0.691	0.01	0.715	0.031	0.967	0.006	0.549	0.02	0.841
0.100_poly_scale_0.3_2_both	poly	both	0.1	scale	2	0.3	0.811	0.023	0.726	0.037	0.952	0.014	0.709	0.039	0.839
10.000_poly_scale_1.0_4_both	poly	both	10	scale	4	1	0.771	0.01	0.733	0.038	0.942	0.012	0.689	0.015	0.8375
10.000_poly_scale_0.3_2_both	poly	both	10	scale	2	0.3	0.79	0.013	0.732	0.035	0.941	0.011	0.716	0.022	0.8365
10.000_poly_scale_0.0_4_both	poly	both	10	scale	4	0	0.691	0.028	0.706	0.046	0.958	0.015	0.545	0.061	0.832
10.000_poly_scale_1.0_3_both	poly	both	10	scale	3	1	0.782	0.015	0.725	0.035	0.938	0.011	0.703	0.022	0.8315
1.000_poly_scale_0.0_2_both	poly	both	1	scale	2	0	0.782	0.025	0.715	0.033	0.948	0.009	0.694	0.036	0.8315
1.000_poly_scale_0.3_3_both	poly	both	1	scale	3	0.3	0.767	0.025	0.712	0.038	0.946	0.01	0.678	0.041	0.829
1.000_poly_scale_0.0_3_both	poly	both	1	scale	3	0	0.738	0.02	0.695	0.043	0.955	0.005	0.631	0.037	0.825
1.000_poly_scale_0.3_2_both	poly	both	1	scale	2	0.3	0.789	0.022	0.708	0.035	0.938	0.011	0.701	0.029	0.823
1.000_poly_scale_0.3_4_both	poly	both	1	scale	4	0.3	0.735	0.019	0.697	0.047	0.949	0.01	0.626	0.035	0.823
1.000_poly_scale_1.0_4_both	poly	both	1	scale	4	1	0.775	0.024	0.705	0.041	0.94	0.011	0.69	0.038	0.8225
1.000_poly_scale_1.0_3_both	poly	both	1	scale	3	1	0.783	0.019	0.7	0.04	0.935	0.013	0.697	0.024	0.8175
10.000_poly_scale_1.0_2_both	poly	both	10	scale	2	1	0.798	0.01	0.702	0.029	0.93	0.011	0.713	0.013	0.816
1.000_poly_scale_0.0_4_both	poly	both	1	scale	4	0	0.698	0.014	0.677	0.047	0.953	0.006	0.558	0.029	0.815
0.100_poly_scale_0.3_3_both	poly	both	0.1	scale	3	0.3	0.741	0.026	0.688	0.024	0.935	0.014	0.632	0.044	0.8115
0.100_poly_scale_0.3_4_both	poly	both	0.1	scale	4	0.3	0.707	0.023	0.683	0.022	0.94	0.011	0.577	0.044	0.8115
0.100_poly_scale_1.0_4_both	poly	both	0.1	scale	4	1	0.737	0.019	0.687	0.027	0.926	0.015	0.632	0.033	0.8065
1.000_poly_scale_1.0_2_both	poly	both	1	scale	2	1	0.793	0.024	0.683	0.039	0.927	0.014	0.696	0.032	0.805
0.100_poly_scale_0.3_2_both	poly	both	0.1	scale	2	0.3	0.794	0.02	0.676	0.038	0.932	0.016	0.673	0.026	0.804
0.100_poly_scale_3.0_4_both	poly	both	0.1	scale	4	3	0.78	0.017	0.683	0.022	0.921	0.011	0.69	0.025	0.802
0.100_poly_scale_1.0_3_both	poly	both	0.1	scale	3	1	0.757	0.015	0.678	0.029	0.923	0.017	0.654	0.025	0.8005
0.100_poly_scale_3.0_3_both	poly	both	0.1	scale	3	3	0.786	0.014	0.675	0.021	0.917	0.012	0.69	0.019	0.796
0.100_poly_scale_3.0_2_both	poly	both	0.1	scale	2	3	0.814	0.014	0.642	0.031	0.918	0.01	0.645	0.022	0.78
0.100_poly_scale_1.0_2_both	poly	both	0.1	scale	2	1	0.802	0.022	0.632	0.047	0.922	0.017	0.624	0.039	0.777
0.100_poly_scale_10.0_4_both	poly	both	0.1	scale	4	10	0.782	0.018	0.638	0.032	0.913	0.01	0.659	0.023	0.7755
0.100_poly_scale_10.0_3_both	poly	both	0.1	scale	3	10	0.784	0.016	0.621	0.029	0.91	0.01	0.638	0.022	0.7655
0.100_poly_scale_10.0_2_both	poly	both	0.1	scale	2	10	0.802	0.015	0.602	0.032	0.91	0.012	0.606	0.015	0.756
0.100_poly_scale_-1.0_1_both	poly	both	0.1	scale	1	-1	0.87	0.019	0.516	0.042	0.945	0.013	0.369	0.015	0.7305
0.100_poly_scale_0.0_1_both	poly	both	0.1	scale	1	0	0.87	0.019	0.516	0.042	0.945	0.013	0.369	0.015	0.7305
0.100_poly_scale_0.3_1_both	poly	both	0.1	scale	1	0.3	0.87	0.019	0.516	0.042	0.945	0.013	0.369	0.015	0.7305
0.100_poly_scale_3.0_1_both	poly	both	0.1	scale	1	3	0.861	0.008	0.526	0.053	0.923	0.012	0.343	0.018	0.7245
0.100_poly_scale_10.0_1_both	poly	both	0.1	scale	1	10	0.861	0.008	0.526	0.053	0.923	0.012	0.344	0.018	0.7245
1.000_poly_scale_-1.0_1_both	poly	both	1	scale	1	-1	0.813	0.017	0.511	0.042	0.916	0.02	0.499	0.008	0.7135
1.000_poly_scale_0.0_1_both	poly	both	1	scale	1	0	0.813	0.017	0.511	0.042	0.916	0.02	0.499	0.008	0.7135
1.000_poly_scale_0.3_1_both	poly	both	1	scale	1	0.3	0.813	0.017	0.511	0.042	0.916	0.02	0.499	0.008	0.7135
1.000_poly_scale_1.0_1_both	poly	both	1	scale	1	1	0.813	0.017	0.511	0.042	0.916	0.02	0.499	0.008	0.7135
10.000_poly_scale_-1.0_1_both	poly	both	10	scale	1	-1	0.776	0.014	0.514	0.027	0.908	0.014	0.539	0.025	0.711
10.000_poly_scale_0.0_1_both	poly	both	10	scale	1	0	0.776	0.014	0.514	0.027	0.908	0.014	0.539	0.025	0.711
10.000_poly_scale_0.3_1_both	poly	both	10	scale	1	0.3	0.776	0.014	0.514	0.027	0.908	0.014	0.539	0.025	0.711
10.000_poly_scale_1.0_1_both	poly	both	10	scale	1	1	0.776	0.014	0.514	0.027	0.908	0.014	0.539	0.025	0.711
0.100_poly_scale_0.3_1_both	poly	both	0.1	scale	1	0.3	0.846	0.024	0.428	0.064	0.923	0.017	0.304	0.021	0.6755
0.100_poly_scale_1.0_1_both	poly	both	0.1	scale	1	1	0.846	0.024	0.428	0.064	0.923	0.017	0.304	0.021	0.6755
0.001_poly_scale_-1.0_1_both	poly	both	0.001	scale	1	-1	0.608	0.015	0.263	0.035	0.865	0.026	0.304	0.037	0.564
0.001_poly_scale_-1.0_3_both	poly	both	0.001	scale	3	-1	0.753	0.039	0.229	0.026	0.874	0.02	0.161	0.022	0.5515
0.100_poly_scale_-1.0_3_both	poly	both	0.1	scale	3	-1	0.762	0.018	0.142	0.012	0.84	0.02	0.07	0.004	0.491
1.000_poly_scale_-1.0_3_both	poly	both	1	scale	3	-1	0.732	0.018	0.09	0.018	0.804	0.018	0.06	0.003	0.447
10.000_poly_scale_-1.0_3_both	poly	both	10	scale	3	-1	0.718	0.018	0.094	0.015	0.797	0.015	0.059	0.003	0.4455
1.000_poly_scale_-1.0_4_both	poly	both	1	scale	4	-1	0.347	0.024	0.008	0	0.276	0.028	0.012	0.002	0.142
0.100_poly_scale_-1.0_4_both	poly	both	0.1	scale	4	-1	0.333	0.025	0.008	0	0.271	0.029	0.012	0.002	0.1395
10.000_poly_scale_-1.0_4_both	poly	both	10	scale	4	-1	0.325	0.011	0.008	0	0.262	0.016	0.012	0.001	0.135
1.000_poly_scale_-1.0_2_both	poly	both	1	scale	2	-1	0.336	0.022	0.007	0	0.261	0.029	0.012	0.002	0.134
0.100_poly_scale_-1.0_2_both	poly	both	0.1	scale	2	-1	0.31	0.02	0.008	0	0.25	0.028	0.011	0.001	0.129
10.000_poly_scale_-1.0_2_both	poly	both	10	scale	2	-1	0.309	0.014	0.008	0	0.242	0.017	0.011	0.001	0.125
0.001_poly_scale_-1.0_4_both	poly	both	0.001	scale	4	-1	0.264	0.022	0.007	0	0.191	0.029	0.008	0.001	0.099
0.001_poly_scale_-1.0_2_both	poly	both	0.001	scale	2	-1	0.234	0.015	0.006	0	0.157	0.026	0.007	0.002	0.0815
1.000_poly_scale_0.3_3_desc	poly	desc	1	scale	3	0.3	0.802	0.015	0.575	0.024	0.902	0.021	0.634	0.022	0.7385
1.000_poly_scale_1.0_3_desc	poly	desc	1	scale	3	1	0.806	0.016	0.57	0.025	0.905	0.021	0.634	0.02	0.7375
1.000_poly_auto_0.3_3_desc	poly	desc	1	auto	3	0.3	0.803	0.018	0.573	0.025	0.902	0.021	0.631	0.021	0.7375
0.100_poly_auto_3.0_4_desc	poly	desc	0.1	auto	4	3	0.801	0.023	0.567	0.026	0.902	0.021	0.63	0.023	0.7345
0.100_poly_scale_3.0_4_desc	poly	desc	0.1	scale	4	3	0.799	0.024	0.565	0.027	0.902	0.021	0.629	0.026	0.7335
1.000_poly_auto_0.0_3_desc	poly	desc	1	auto	3	0	0.803	0.025	0.577	0.027	0.89	0.017	0.624	0.03	0.7335
1.000_poly_scale_0.0_3_desc	poly	desc	1	scale	3	0	0.8	0.024	0.578	0.028	0.888	0.017	0.622	0.031	0.733
0.010_poly_scale_10.0_4_desc	poly	desc	0.01	scale	4	10	0.805	0.02	0.56	0.037	0.905	0.019	0.616	0.019	0.7325
0.010_poly_auto_10.0_4_desc	poly	desc	0.01	auto	4	10	0.805	0.02	0.558	0.036	0.905	0.019	0.612	0.018	0.7315
0.100_poly_scale_0.3_3_desc	poly	desc	0.1	scale	3	0.3	0.844	0.03	0.545	0.04	0.918	0.015	0.515	0.033	0.7315
0.100_poly_scale_1.0_4_desc	poly	desc	0.1	scale	4	1	0.806	0.023	0.558	0.025	0.904	0.02	0.605	0.03	0.731
0.100_poly_auto_0.3_3_desc	poly	desc	0.1	auto	3	0.3	0.846	0.029	0.543	0.039	0.919	0.015	0.505	0.03	0.731
0.100_poly_auto_1.0_4_desc	poly	desc	0.1	auto	4	1	0.809	0.021	0.556	0.027	0.905	0.02	0.6	0.031	0.7305
1.000_poly_scale_3.0_3_desc	poly	desc	1	scale	3	3	0.796	0.021	0.557	0.037	0.902	0.019	0.618	0.021	0.7295
0.100_poly_scale_10.0_3_desc	poly	desc	0.1	scale	3	10	0.808	0.02	0.552	0.04	0.906	0.016	0.579	0.021	0.729
0.100_poly_auto_10.0_3_desc	poly	desc	0.1	auto	3	10	0.81	0.019	0.551	0.04	0.907	0.015	0.573	0.023	0.729
0.010_poly_scale_3.0_4_desc	poly	desc	0.01	scale	4	3	0.835	0.026	0.54	0.03	0.914	0.014	0.541	0.024	0.727
0.100_poly_scale_0.3_4_desc	poly	desc	0.1	scale	4	0.3	0.818	0.023	0.555	0.016	0.899	0.021	0.597	0.029	0.727
0.100_poly_scale_1.0_3_desc	poly	desc	0.1	scale	3	1	0.839	0.025	0.537	0.036	0.917	0.016	0.506	0.023	0.727
0.100_poly_auto_0.3_4_desc	poly	desc	0.1	auto	4	0.3	0.818	0.021	0.553	0.015	0.901	0.02	0.588	0.025	0.727
0.100_poly_auto_1.0_3_desc	poly	desc	0.1	auto	3	1	0.84	0.025	0.536	0.037	0.918	0.015	0.498	0.022	0.727
0.010_poly_auto_3.0_4_desc	poly	desc	0.01	auto	4	3	0.835	0.025	0.537	0.031	0.914	0.014	0.528	0.022	0.7255
0.001_poly_0.1_3.0_3_desc	poly	desc	0.001	0.1	3	3	0.786	0.016	0.562	0.016	0.887	0.023	0.635	0.026	0.7245
0.100_poly_scale_3.0_3_desc	poly	desc	0.1	scale	3	3	0.829	0.023	0.536	0.032	0.912	0.014	0.538	0.015	0.724
0.010_poly_scale_1.0_4_desc	poly	desc	0.01	scale	4	1	0.849	0.022	0.526	0.033	0.92	0.014	0.452	0.006	0.723
0.100_poly_auto_3.0_3_desc	poly	desc	0.1	auto	3	3	0.829	0.024	0.533	0.032	0.913	0.014	0.527	0.019	0.723
0.001_poly_0.1_1.0_3_desc	poly	desc	0.001	0.1	3	1	0.783	0.015	0.563	0.022	0.881	0.019	0.626	0.025	0.722
0.010_poly_auto_1.0_4_desc	poly	desc	0.01	auto	4	1	0.853	0.023	0.522	0.033	0.921	0.013	0.446	0.013	0.7215
0.001_poly_0.1_10.0_3_desc	poly	desc	0.001	0.1	3	10	0.79	0.016	0.55	0.023	0.892	0.021	0.635	0.023	0.721
1.000_poly_scale_1.0_4_desc	poly	desc	1	scale	4	1	0.793	0.019	0.547	0.019	0.892	0.023	0.64	0.027	0.7195
1.000_poly_auto_0.3_4_desc	poly	desc	1	auto	4	0.3	0.785	0.023	0.55	0.014	0.887	0.02	0.633	0.035	0.7185
0.001_poly_0.1_0.3_3_desc	poly	desc	0.001	0.1	3	0.3	0.782	0.016	0.558	0.026	0.878	0.017	0.625	0.028	0.718
0.010_poly_0.1_10.0_2_desc	poly	desc	0.01	0.1	2	10	0.808	0.015	0.533	0.045	0.902	0.016	0.565	0.02	0.7175
0.001_poly_scale_10.0_4_desc	poly	desc	0.001	scale	4	10	0.843	0.024	0.519	0.037	0.914	0.014	0.502	0.018	0.7165
1.000_poly_scale_0.3_4_desc	poly	desc	1	scale	4	0.3	0.784	0.022	0.548	0.013	0.885	0.019	0.635	0.035	0.7165
0.010_poly_0.1_3.0_2_desc	poly	desc	0.01	0.1	2	3	0.806	0.015	0.529	0.043	0.902	0.016	0.562	0.02	0.7155
1.000_poly_scale_10.0_3_desc	poly	desc	1	scale	3	10	0.785	0.018	0.532	0.043	0.899	0.015	0.593	0.024	0.7155
0.001_poly_auto_10.0_4_desc	poly	desc	0.001	auto	4	10	0.844	0.024	0.516	0.038	0.914	0.014	0.491	0.02	0.715
0.010_poly_0.1_3.0_3_desc	poly	desc	0.01	0.1	3	3	0.786	0.016	0.545	0.017	0.885	0.024	0.633	0.023	0.715
0.010_poly_0.1_10.0_3_desc	poly	desc	0.01	0.1	3	10	0.786	0.018	0.539	0.018	0.891	0.02	0.627	0.024	0.715
0.001_poly_0.1_0.0_3_desc	poly	desc	0.001	0.1	3	0	0.779	0.02	0.554	0.027	0.875	0.015	0.613	0.032	0.7145
0.010_poly_0.1_1.0_3_desc	poly	desc	0.01	0.1	3	1	0.781	0.016	0.548	0.021	0.88	0.024	0.624	0.026	0.714
0.001_poly_0.5_10.0_2_desc	poly	desc	0.001	0.5	2	10	0.798	0.017	0.53	0.048	0.897	0.018	0.595	0.026	0.7135
0.010_poly_0.1_1.0_2_desc	poly	desc	0.01	0.1	2	1	0.806	0.014	0.525	0.041	0.901	0.016	0.567	0.014	0.713
0.010_poly_0.1_0.3_3_desc	poly	desc	0.01	0.1	3	0.3	0.779	0.016	0.549	0.029	0.876	0.021	0.621	0.026	0.7125
1.000_poly_scale_10.0_2_desc	poly	desc	1	scale	2	10	0.841	0.02	0.513	0.044	0.91	0.013	0.504	0.021	0.7115
0.001_poly_0.5_3.0_2_desc	poly	desc	0.001	0.5	2	3	0.797	0.017	0.525	0.047	0.896	0.019	0.59	0.02	0.7105
1.000_poly_scale_3.0_2_desc	poly	desc	1	scale	2	3	0.841	0.02	0.51	0.043	0.911	0.013	0.504	0.02	0.7105
1.000_poly_scale_3.0_4_desc	poly	desc	1	scale	4	3	0.782	0.02	0.527	0.029	0.894	0.018	0.61	0.03	0.7105
0.100_poly_auto_10.0_4_desc	poly	desc	0.1	auto	4	10	0.783	0.019	0.525	0.037	0.895	0.016	0.596	0.025	0.71
0.100_poly_0.1_3.0_3_desc	poly	desc	0.1	0.1	3	3	0.782	0.022	0.54	0.021	0.88	0.019	0.622	0.034	0.71
1.000_poly_scale_1.0_2_desc	poly	desc	1	scale	2	1	0.834	0.022	0.509	0.042	0.911	0.013	0.494	0.021	0.71
0.001_poly_0.5_10.0_3_desc	poly	desc	0.001	0.5	3	10	0.78	0.021	0.542	0.024	0.877	0.019	0.621	0.032	0.7095
0.010_poly_0.1_0.3_2_desc	poly	desc	0.01	0.1	2	0.3	0.806	0.014	0.52	0.04	0.899	0.017	0.561	0.016	0.7095
0.010_poly_0.5_10.0_3_desc	poly	desc	0.01	0.5	3	10	0.78	0.021	0.542	0.024	0.877	0.019	0.621	0.032	0.7095
0.100_poly_scale_10.0_4_desc	poly	desc	0.1	scale	4	10	0.784	0.018	0.524	0.037	0.895	0.016	0.597	0.022	0.7095
0.100_poly_0.5_10.0_3_desc	poly	desc	0.1	0.5	3	10	0.78	0.021	0.542	0.024	0.877	0.019	0.621	0.032	0.7095
1.000_poly_scale_0.3_2_desc	poly	desc	1	scale	2	0.3	0.833	0.02	0.507	0.043	0.912	0.014	0.491	0.016	0.7095
0.010_poly_0.1_0.0_3_desc	poly	desc	0.01	0.1	3	0	0.776	0.018	0.544	0.034	0.874	0.017	0.613	0.033	0.709
0.100_poly_0.1_10.0_3_desc	poly	desc	0.1	0.1	3	10	0.786	0.016	0.532	0.022	0.886	0.016	0.624	0.025	0.709
0.100_poly_0.1_10.0_2_desc	poly	desc	0.1	0.1	2	10	0.787	0.019	0.522	0.044	0.895	0.015	0.584	0.027	0.7085
1.000_poly_auto_0.3_2_desc	poly	desc	1	auto	2	0.3	0.836	0.022	0.504	0.045	0.913	0.014	0.488	0.019	0.7085
1.000_poly_scale_0.3_3_desc	poly	desc	1	scale	3	0.3	0.783	0.023	0.544	0.035	0.873	0.018	0.603	0.025	0.7085
1.000_poly_scale_1.0_3_desc	poly	desc	1	scale	3	1	0.782	0.028	0.538	0.032	0.879	0.014	0.603	0.036	0.7085
0.001_poly_0.5_3.0_3_desc	poly	desc	0.001	0.5	3	3	0.78	0.019	0.543	0.032	0.873	0.018	0.62	0.031	0.708
0.010_poly_0.5_3.0_3_desc	poly	desc	0.01	0.5	3	3	0.78	0.019	0.543	0.032	0.873	0.018	0.62	0.031	0.708
0.100_poly_0.1_1.0_3_desc	poly	desc	0.1	0.1	3	1	0.78	0.02	0.542	0.029	0.874	0.019	0.619	0.028	0.708
0.100_poly_0.5_3.0_3_desc	poly	desc	0.1	0.5	3	3	0.78	0.019	0.543	0.032	0.873	0.018	0.62	0.031	0.708
0.001_poly_0.5_1.0_2_desc	poly	desc	0.001	0.5	2	1	0.792	0.015	0.52	0.047	0.895	0.019	0.582	0.024	0.7075
0.100_poly_0.1_0.3_3_desc	poly	desc	0.1	0.1	3	0.3	0.779	0.019	0.542	0.036	0.872	0.017	0.617	0.03	0.707
0.100_poly_0.1_3.0_2_desc	poly	desc	0.1	0.1	2	3	0.783	0.017	0.52	0.043	0.894	0.014	0.583	0.027	0.707
0.001_poly_0.5_1.0_3_desc	poly	desc	0.001	0.5	3	1	0.778	0.019	0.541	0.036	0.871	0.016	0.614	0.029	0.706
0.010_poly_0.5_1.0_3_desc	poly	desc	0.01	0.5	3	1	0.778	0.019	0.541	0.036	0.871	0.016	0.614	0.029	0.706
0.100_poly_0.5_1.0_3_desc	poly	desc	0.1	0.5	3	1	0.778	0.019	0.541	0.036	0.871	0.016	0.614	0.029	0.706
0.001_poly_0.5_0.3_2_desc	poly	desc	0.001	0.5	2	0.3	0.794	0.014	0.517	0.045	0.894	0.019	0.579	0.025	0.7055
1.000_poly_scale_10.0_4_desc	poly	desc	1	scale	4	10	0.781	0.019	0.516	0.038	0.895	0.016	0.593	0.026	0.7055
0.001_poly_0.5_0.3_3_desc	poly	desc	0.001	0.5	3	0.3	0.777	0.02	0.539	0.038	0.871	0.015	0.612	0.035	0.705
0.010_poly_0.5_0.3_3_desc	poly	desc	0.01	0.5	3	0.3	0.777	0.02	0.539	0.038	0.871	0.015	0.612	0.035	0.705
0.100_poly_0.1_1.0_2_desc	poly	desc	0.1	0.1	2	1	0.785	0.02	0.517	0.044	0.893	0.015	0.588	0.036	0.705
0.001_poly_0.5_0.0_3_desc	poly	desc	0.001	0.5	3	0	0.778	0.019	0.539	0.038	0.87	0.013	0.612	0.03	0.7045
0.010_poly_0.5_0.0_3_desc	poly	desc	0.01	0.5	3	0	0.778	0.019	0.539	0.038	0.87	0.013	0.612	0.03	0.7045
0.100_poly_0.1_0.0_3_desc	poly	desc	0.1	0.1	3	0	0.778	0.019	0.539	0.038	0.87	0.013	0.612	0.03	0.7045
0.100_poly_0.5_0.0_3_desc	poly	desc	0.1	0.5	3	0	0.778	0.019	0.539	0.038	0.87	0.013	0.612	0.03	0.7045
0.100_poly_0.5_0.3_3_desc	poly	desc	0.1	0.5	3	0.3	0.777	0.02	0.538	0.038	0.871	0.015	0.612	0.035	0.7045
5.000_poly_scale_0.3_3_desc	poly	desc	5	scale	3	0.3	0.764	0.022	0.535	0.042	0.873	0.022	0.6	0.04	0.704
5.000_poly_scale_1.0_3_desc	poly	desc	5	scale	3	1	0.767	0.02	0.527	0.033	0.881	0.012	0.588	0.03	0.704
0.001_poly_0.1_10.0_4_desc	poly	desc	0.001	0.1	4	10	0.784	0.017	0.523	0.016	0.884	0.022	0.629	0.02	0.7035
0.010_poly_0.1_10.0_4_desc	poly	desc	0.01	0.1	4	10	0.784	0.017	0.523	0.016	0.884	0.022	0.629	0.02	0.7035
0.100_poly_0.1_10.0_4_desc	poly	desc	0.1	0.1	4	10	0.784	0.017	0.523	0.016	0.884	0.022	0.629	0.02	0.7035
0.100_poly_scale_0.0_3_desc	poly	desc	0.1	scale	3	0	0.816	0.027	0.5	0.03	0.906	0.01	0.519	0.018	0.703
0.100_poly_0.1_0.3_2_desc	poly	desc	0.1	0.1	2	0.3	0.783	0.022	0.513	0.046	0.892	0.016	0.586	0.035	0.7025
1.000_poly_scale_3.0_3_desc	poly	desc	1	scale	3	3	0.775	0.026	0.521	0.026	0.883	0.011	0.593	0.033	0.702
0.010_poly_scale_10.0_3_desc	poly	desc	0.01	scale	3	10	0.856	0.027	0.487	0.051	0.916	0.013	0.416	0.023	0.7015
1.000_poly_scale_1.0_4_desc	poly	desc	1	scale	4	1	0.768	0.02	0.526	0.035	0.877	0.016	0.605	0.034	0.7015
0.001_poly_scale_3.0_4_desc	poly	desc	0.001	scale	4	3	0.872	0.027	0.478	0.038	0.924	0.011	0.35	0.009	0.701
0.001_poly_0.5_0.0_2_desc	poly	desc	0.001	0.5	2	0	0.795	0.013	0.511	0.046	0.891	0.019	0.578	0.022	0.701
0.001_poly_0.1_10.0_2_desc	poly	desc	0.001	0.1	2	10	0.852	0.023	0.481	0.047	0.92	0.013	0.426	0.02	0.7005
0.010_poly_auto_10.0_3_desc	poly	desc	0.01	auto	3	10	0.859	0.025	0.484	0.05	0.917	0.013	0.409	0.019	0.7005
0.010_poly_0.5_10.0_2_desc	poly	desc	0.01	0.5	2	10	0.782	0.018	0.51	0.043	0.891	0.012	0.581	0.028	0.7005
5.000_poly_scale_0.3_2_desc	poly	desc	5	scale	2	0.3	0.785	0.029	0.517	0.049	0.884	0.01	0.548	0.045	0.7005
10.000_poly_scale_0.3_3_desc	poly	desc	10	scale	3	0.3	0.763	0.017	0.529	0.041	0.872	0.022	0.598	0.034	0.7005
0.010_poly_0.1_0.0_2_desc	poly	desc	0.01	0.1	2	0	0.802	0.014	0.506	0.042	0.894	0.02	0.552	0.02	0.7
0.001_poly_0.1_3.0_2_desc	poly	desc	0.001	0.1	2	3	0.85	0.023	0.479	0.046	0.92	0.013	0.429	0.02	0.6995
0.001_poly_auto_3.0_4_desc	poly	desc	0.001	auto	4	3	0.875	0.023	0.474	0.04	0.924	0.011	0.345	0.007	0.699
0.100_poly_auto_0.0_3_desc	poly	desc	0.1	auto	3	0	0.814	0.027	0.492	0.031	0.906	0.009	0.51	0.017	0.699
5.000_poly_scale_1.0_2_desc	poly	desc	5	scale	2	1	0.782	0.026	0.51	0.049	0.886	0.011	0.535	0.043	0.698
10.000_poly_scale_0.3_2_desc	poly	desc	10	scale	2	0.3	0.781	0.024	0.516	0.038	0.88	0.012	0.558	0.04	0.698
10.000_poly_scale_1.0_3_desc	poly	desc	10	scale	3	1	0.763	0.021	0.518	0.032	0.878	0.01	0.578	0.036	0.698
0.001_poly_0.1_3.0_4_desc	poly	desc	0.001	0.1	4	3	0.776	0.017	0.521	0.024	0.874	0.02	0.627	0.028	0.6975
0.010_poly_scale_3.0_3_desc	poly	desc	0.01	scale	3	3	0.871	0.03	0.473	0.042	0.922	0.012	0.354	0.014	0.6975
0.010_poly_0.5_3.0_2_desc	poly	desc	0.01	0.5	2	3	0.781	0.018	0.504	0.045	0.89	0.012	0.581	0.03	0.697
1.000_poly_auto_0.0_4_desc	poly	desc	1	auto	4	0	0.77	0.024	0.528	0.028	0.866	0.023	0.606	0.039	0.697
1.000_poly_scale_0.0_4_desc	poly	desc	1	scale	4	0	0.77	0.021	0.529	0.027	0.864	0.023	0.606	0.033	0.6965
5.000_poly_scale_1.0_4_desc	poly	desc	5	scale	4	1	0.763	0.015	0.516	0.033	0.877	0.013	0.597	0.024	0.6965
0.001_poly_0.1_1.0_2_desc	poly	desc	0.001	0.1	2	1	0.85	0.022	0.473	0.046	0.919	0.014	0.436	0.02	0.696
0.010_poly_auto_3.0_3_desc	poly	desc	0.01	auto	3	3	0.873	0.029	0.47	0.04	0.922	0.012	0.349	0.015	0.696
5.000_poly_scale_3.0_2_desc	poly	desc	5	scale	2	3	0.784	0.029	0.507	0.05	0.885	0.011	0.536	0.039	0.696
0.010_poly_0.5_1.0_2_desc	poly	desc	0.01	0.5	2	1	0.78	0.016	0.502	0.047	0.889	0.013	0.58	0.025	0.6955
0.100_poly_0.1_0.0_2_desc	poly	desc	0.1	0.1	2	0	0.785	0.021	0.504	0.046	0.887	0.017	0.584	0.036	0.6955
0.100_poly_0.5_10.0_2_desc	poly	desc	0.1	0.5	2	10	0.779	0.02	0.5	0.046	0.891	0.011	0.569	0.034	0.6955
10.000_poly_scale_1.0_4_desc	poly	desc	10	scale	4	1	0.76	0.016	0.514	0.032	0.877	0.013	0.591	0.025	0.6955
0.010_poly_0.1_3.0_4_desc	poly	desc	0.01	0.1	4	3	0.775	0.017	0.517	0.027	0.873	0.02	0.624	0.028	0.695
0.100_poly_0.1_3.0_4_desc	poly	desc	0.1	0.1	4	3	0.775	0.017	0.517	0.027	0.873	0.02	0.624	0.028	0.695
1.000_poly_scale_3.0_4_desc	poly	desc	1	scale	4	3	0.761	0.021	0.509	0.032	0.881	0.009	0.57	0.033	0.695
10.000_poly_scale_1.0_2_desc	poly	desc	10	scale	2	1	0.777	0.025	0.508	0.04	0.882	0.012	0.547	0.04	0.695
1.000_poly_scale_0.3_4_desc	poly	desc	1	scale	4	0.3	0.765	0.022	0.53	0.049	0.859	0.02	0.601	0.038	0.6945
0.100_poly_0.5_3.0_2_desc	poly	desc	0.1	0.5	2	3	0.779	0.017	0.498	0.047	0.89	0.011	0.573	0.034	0.694
0.010_poly_0.5_0.3_2_desc	poly	desc	0.01	0.5	2	0.3	0.778	0.017	0.499	0.045	0.888	0.014	0.573	0.026	0.6935
5.000_poly_scale_3.0_4_desc	poly	desc	5	scale	4	3	0.763	0.021	0.505	0.03	0.882	0.008	0.573	0.026	0.6935
0.100_poly_0.5_1.0_2_desc	poly	desc	0.1	0.5	2	1	0.779	0.018	0.496	0.048	0.89	0.011	0.57	0.032	0.693
10.000_poly_scale_3.0_4_desc	poly	desc	10	scale	4	3	0.764	0.022	0.503	0.03	0.883	0.008	0.569	0.025	0.693
5.000_poly_scale_10.0_2_desc	poly	desc	5	scale	2	10	0.78	0.026	0.5	0.044	0.884	0.011	0.529	0.033	0.692
10.000_poly_scale_3.0_2_desc	poly	desc	10	scale	2	3	0.781	0.027	0.501	0.043	0.882	0.013	0.549	0.034	0.6915
0.001_poly_0.1_0.3_2_desc	poly	desc	0.001	0.1	2	0.3	0.85	0.021	0.465	0.044	0.917	0.014	0.438	0.019	0.691
5.000_poly_scale_0.0_2_desc	poly	desc	5	scale	2	0	0.782	0.026	0.516	0.049	0.866	0.013	0.538	0.033	0.691
5.000_poly_scale_0.3_4_desc	poly	desc	5	scale	4	0.3	0.762	0.023	0.522	0.051	0.86	0.02	0.605	0.042	0.691
10.000_poly_scale_0.0_2_desc	poly	desc	10	scale	2	0	0.778	0.027	0.518	0.04	0.864	0.014	0.556	0.043	0.691
0.001_poly_0.5_10.0_4_desc	poly	desc	0.001	0.5	4	10	0.773	0.018	0.515	0.03	0.866	0.02	0.622	0.029	0.6905
0.010_poly_0.5_0.0_2_desc	poly	desc	0.01	0.5	2	0	0.778	0.018	0.495	0.044	0.886	0.013	0.573	0.03	0.6905
0.010_poly_0.5_10.0_4_desc	poly	desc	0.01	0.5	4	10	0.773	0.018	0.515	0.03	0.866	0.02	0.622	0.029	0.6905
0.100_poly_0.5_0.3_2_desc	poly	desc	0.1	0.5	2	0.3	0.776	0.019	0.493	0.048	0.888	0.011	0.567	0.03	0.6905
0.100_poly_0.5_10.0_4_desc	poly	desc	0.1	0.5	4	10	0.773	0.018	0.515	0.03	0.866	0.02	0.622	0.029	0.6905
5.000_poly_scale_3.0_3_desc	poly	desc	5	scale	3	3	0.76	0.022	0.499	0.03	0.882	0.009	0.557	0.028	0.6905
0.001_poly_0.1_1.0_4_desc	poly	desc	0.001	0.1	4	1	0.772	0.02	0.519	0.028	0.861	0.017	0.619	0.036	0.69
0.010_poly_scale_1.0_3_desc	poly	desc	0.01	scale	3	1	0.874	0.026	0.455	0.046	0.924	0.009	0.333	0.012	0.6895
10.000_poly_scale_0.3_4_desc	poly	desc	10	scale	4	0.3	0.764	0.018	0.52	0.052	0.859	0.021	0.606	0.035	0.6895
0.100_poly_0.5_0.0_2_desc	poly	desc	0.1	0.5	2	0	0.776	0.02	0.49	0.049	0.886	0.011	0.566	0.033	0.688
10.000_poly_scale_3.0_3_desc	poly	desc	10	scale	3	3	0.762	0.021	0.493	0.03	0.882	0.008	0.561	0.032	0.6875
0.010_poly_auto_1.0_3_desc	poly	desc	0.01	auto	3	1	0.873	0.026	0.451	0.047	0.923	0.009	0.325	0.012	0.687
1.000_poly_scale_0.0_2_desc	poly	desc	1	scale	2	0	0.831	0.011	0.472	0.04	0.902	0.015	0.484	0.016	0.687
1.000_poly_auto_0.0_2_desc	poly	desc	1	auto	2	0	0.835	0.014	0.471	0.04	0.903	0.015	0.483	0.016	0.687
1.000_poly_scale_10.0_3_desc	poly	desc	1	scale	3	10	0.768	0.02	0.493	0.029	0.881	0.01	0.56	0.023	0.687
1.000_poly_scale_0.0_3_desc	poly	desc	1	scale	3	0	0.777	0.026	0.522	0.051	0.851	0.023	0.589	0.039	0.6865
10.000_poly_scale_0.0_3_desc	poly	desc	10	scale	3	0	0.759	0.014	0.521	0.058	0.852	0.022	0.593	0.03	0.6865
0.100_poly_scale_0.3_2_desc	poly	desc	0.1	scale	2	0.3	0.875	0.027	0.444	0.041	0.928	0.012	0.348	0.011	0.686
0.010_poly_0.1_1.0_4_desc	poly	desc	0.01	0.1	4	1	0.771	0.02	0.514	0.031	0.858	0.018	0.617	0.036	0.686
0.100_poly_0.1_1.0_4_desc	poly	desc	0.1	0.1	4	1	0.771	0.02	0.514	0.031	0.858	0.018	0.617	0.036	0.686
10.000_poly_scale_10.0_2_desc	poly	desc	10	scale	2	10	0.782	0.024	0.491	0.038	0.881	0.013	0.547	0.028	0.686
0.001_poly_0.1_0.3_4_desc	poly	desc	0.001	0.1	4	0.3	0.768	0.022	0.518	0.026	0.853	0.019	0.61	0.036	0.6855
0.100_poly_scale_1.0_2_desc	poly	desc	0.1	scale	2	1	0.875	0.027	0.446	0.04	0.925	0.012	0.334	0.009	0.6855
5.000_poly_scale_0.0_3_desc	poly	desc	5	scale	3	0	0.761	0.019	0.52	0.064	0.851	0.02	0.596	0.04	0.6855
0.100_poly_auto_0.3_2_desc	poly	desc	0.1	auto	2	0.3	0.876	0.027	0.442	0.041	0.928	0.011	0.345	0.009	0.685
0.100_poly_auto_1.0_2_desc	poly	desc	0.1	auto	2	1	0.876	0.028	0.444	0.042	0.926	0.012	0.328	0.01	0.685
0.001_poly_0.5_3.0_4_desc	poly	desc	0.001	0.5	4	3	0.768	0.021	0.513	0.033	0.854	0.018	0.61	0.035	0.6835
0.010_poly_0.5_3.0_4_desc	poly	desc	0.01	0.5	4	3	0.768	0.021	0.513	0.033	0.854	0.018	0.61	0.035	0.6835
0.100_poly_0.5_3.0_4_desc	poly	desc	0.1	0.5	4	3	0.768	0.021	0.513	0.033	0.854	0.018	0.61	0.035	0.6835
0.100_poly_scale_0.0_4_desc	poly	desc	0.1	scale	4	0	0.766	0.03	0.48	0.017	0.884	0.024	0.544	0.042	0.682
1.000_poly_scale_10.0_4_desc	poly	desc	1	scale	4	10	0.76	0.015	0.481	0.032	0.883	0.008	0.544	0.018	0.682
0.001_poly_0.1_0.0_2_desc	poly	desc	0.001	0.1	2	0	0.845	0.022	0.452	0.045	0.911	0.015	0.433	0.02	0.6815
0.001_poly_0.1_0.0_4_desc	poly	desc	0.001	0.1	4	0	0.765	0.02	0.513	0.027	0.85	0.019	0.607	0.032	0.6815
0.010_poly_0.1_0.3_4_desc	poly	desc	0.01	0.1	4	0.3	0.768	0.022	0.513	0.034	0.85	0.02	0.609	0.037	0.6815
0.100_poly_0.1_0.3_4_desc	poly	desc	0.1	0.1	4	0.3	0.768	0.022	0.513	0.034	0.85	0.02	0.609	0.037	0.6815
5.000_poly_scale_10.0_4_desc	poly	desc	5	scale	4	10	0.76	0.013	0.48	0.031	0.883	0.008	0.546	0.019	0.6815
10.000_poly_scale_10.0_4_desc	poly	desc	10	scale	4	10	0.76	0.013	0.48	0.031	0.883	0.008	0.546	0.019	0.6815
0.100_poly_scale_3.0_2_desc	poly	desc	0.1	scale	2	3	0.876	0.029	0.438	0.044	0.923	0.013	0.323	0.011	0.6805
0.001_poly_0.5_1.0_4_desc	poly	desc	0.001	0.5	4	1	0.767	0.021	0.511	0.033	0.849	0.02	0.606	0.035	0.68
0.010_poly_0.5_1.0_4_desc	poly	desc	0.01	0.5	4	1	0.767	0.021	0.511	0.033	0.849	0.02	0.606	0.035	0.68
0.100_poly_0.5_1.0_4_desc	poly	desc	0.1	0.5	4	1	0.767	0.021	0.511	0.033	0.849	0.02	0.606	0.035	0.68
0.100_poly_auto_3.0_2_desc	poly	desc	0.1	auto	2	3	0.875	0.029	0.436	0.046	0.923	0.012	0.318	0.01	0.6795
5.000_poly_scale_10.0_3_desc	poly	desc	5	scale	3	10	0.76	0.015	0.478	0.03	0.881	0.008	0.539	0.019	0.6795
0.100_poly_auto_0.0_4_desc	poly	desc	0.1	auto	4	0	0.766	0.032	0.471	0.017	0.886	0.023	0.541	0.046	0.6785
0.001_poly_0.5_0.3_4_desc	poly	desc	0.001	0.5	4	0.3	0.765	0.02	0.509	0.033	0.847	0.02	0.605	0.033	0.678
0.010_poly_0.5_0.3_4_desc	poly	desc	0.01	0.5	4	0.3	0.765	0.02	0.509	0.033	0.847	0.02	0.605	0.033	0.678
0.100_poly_0.5_0.3_4_desc	poly	desc	0.1	0.5	4	0.3	0.765	0.02	0.509	0.033	0.847	0.02	0.605	0.033	0.678
10.000_poly_scale_10.0_3_desc	poly	desc	10	scale	3	10	0.76	0.018	0.475	0.031	0.881	0.008	0.534	0.025	0.678
0.001_poly_0.5_0.0_4_desc	poly	desc	0.001	0.5	4	0	0.765	0.023	0.508	0.032	0.846	0.021	0.606	0.034	0.677
0.010_poly_0.1_0.0_4_desc	poly	desc	0.01	0.1	4	0	0.765	0.023	0.508	0.033	0.846	0.021	0.606	0.034	0.677
0.010_poly_0.5_0.0_4_desc	poly	desc	0.01	0.5	4	0	0.765	0.023	0.508	0.033	0.846	0.021	0.606	0.034	0.677
0.100_poly_0.1_0.0_4_desc	poly	desc	0.1	0.1	4	0	0.765	0.023	0.508	0.033	0.846	0.021	0.606	0.034	0.677
0.100_poly_0.5_0.0_4_desc	poly	desc	0.1	0.5	4	0	0.765	0.023	0.508	0.033	0.846	0.021	0.606	0.034	0.677
0.100_poly_scale_10.0_2_desc	poly	desc	0.1	scale	2	10	0.875	0.028	0.431	0.048	0.92	0.013	0.314	0.011	0.6755
0.010_poly_scale_0.3_4_desc	poly	desc	0.01	scale	4	0.3	0.806	0.02	0.437	0.04	0.913	0.011	0.456	0.035	0.675
0.100_poly_auto_10.0_2_desc	poly	desc	0.1	auto	2	10	0.876	0.026	0.428	0.048	0.92	0.013	0.31	0.008	0.674
0.001_poly_0.5_-1.0_4_desc	poly	desc	0.001	0.5	4	-1	0.761	0.02	0.503	0.028	0.842	0.017	0.598	0.029	0.6725
0.010_poly_0.5_-1.0_4_desc	poly	desc	0.01	0.5	4	-1	0.761	0.02	0.503	0.028	0.842	0.017	0.598	0.029	0.6725
0.100_poly_0.5_-1.0_4_desc	poly	desc	0.1	0.5	4	-1	0.761	0.02	0.503	0.028	0.842	0.017	0.598	0.029	0.6725
1.000_poly_scale_0.0_4_desc	poly	desc	1	scale	4	0	0.766	0.026	0.509	0.041	0.832	0.031	0.595	0.037	0.6705
1.000_poly_scale_0.3_2_desc	poly	desc	1	scale	2	0.3	0.802	0.036	0.448	0.076	0.893	0.011	0.426	0.034	0.6705
5.000_poly_scale_0.0_4_desc	poly	desc	5	scale	4	0	0.758	0.032	0.518	0.042	0.823	0.036	0.594	0.047	0.6705
10.000_poly_scale_0.0_4_desc	poly	desc	10	scale	4	0	0.756	0.025	0.518	0.038	0.823	0.037	0.593	0.033	0.6705
1.000_poly_scale_1.0_2_desc	poly	desc	1	scale	2	1	0.799	0.035	0.446	0.078	0.894	0.01	0.418	0.028	0.67
1.000_poly_scale_3.0_2_desc	poly	desc	1	scale	2	3	0.8	0.036	0.444	0.075	0.893	0.01	0.421	0.03	0.6685
0.010_poly_auto_0.3_4_desc	poly	desc	0.01	auto	4	0.3	0.803	0.021	0.424	0.042	0.912	0.011	0.447	0.037	0.668
1.000_poly_scale_10.0_2_desc	poly	desc	1	scale	2	10	0.804	0.035	0.445	0.072	0.891	0.011	0.422	0.034	0.668
0.001_poly_scale_10.0_3_desc	poly	desc	0.001	scale	3	10	0.877	0.021	0.401	0.052	0.922	0.01	0.251	0.012	0.6615
0.100_poly_scale_0.0_2_desc	poly	desc	0.1	scale	2	0	0.856	0.014	0.4	0.039	0.92	0.011	0.366	0.01	0.66
0.001_poly_auto_10.0_3_desc	poly	desc	0.001	auto	3	10	0.876	0.023	0.395	0.053	0.922	0.01	0.245	0.012	0.6585
0.010_poly_scale_0.3_3_desc	poly	desc	0.01	scale	3	0.3	0.835	0.019	0.398	0.045	0.919	0.008	0.359	0.012	0.6585
0.100_poly_auto_0.0_2_desc	poly	desc	0.1	auto	2	0	0.857	0.014	0.395	0.038	0.92	0.011	0.363	0.011	0.6575
1.000_poly_scale_0.0_2_desc	poly	desc	1	scale	2	0	0.799	0.024	0.442	0.065	0.873	0.015	0.425	0.033	0.6575
0.010_poly_auto_0.3_3_desc	poly	desc	0.01	auto	3	0.3	0.837	0.017	0.389	0.043	0.919	0.008	0.358	0.011	0.654
0.001_poly_scale_1.0_4_desc	poly	desc	0.001	scale	4	1	0.832	0.015	0.372	0.045	0.915	0.008	0.314	0.011	0.6435
0.001_poly_scale_3.0_3_desc	poly	desc	0.001	scale	3	3	0.855	0.023	0.36	0.054	0.922	0.008	0.213	0.009	0.641
0.001_poly_auto_1.0_4_desc	poly	desc	0.001	auto	4	1	0.833	0.012	0.365	0.044	0.914	0.007	0.308	0.01	0.6395
0.001_poly_auto_3.0_3_desc	poly	desc	0.001	auto	3	3	0.854	0.021	0.353	0.052	0.921	0.008	0.209	0.008	0.637
0.010_poly_scale_1.0_2_desc	poly	desc	0.01	scale	2	1	0.857	0.016	0.346	0.047	0.923	0.009	0.213	0.005	0.6345
0.010_poly_auto_1.0_2_desc	poly	desc	0.01	auto	2	1	0.857	0.016	0.34	0.044	0.922	0.009	0.21	0.005	0.631
0.010_poly_scale_3.0_2_desc	poly	desc	0.01	scale	2	3	0.864	0.021	0.339	0.052	0.921	0.009	0.197	0.008	0.63
0.010_poly_auto_3.0_2_desc	poly	desc	0.01	auto	2	3	0.863	0.021	0.333	0.051	0.921	0.009	0.194	0.007	0.627
0.010_poly_scale_0.0_4_desc	poly	desc	0.01	scale	4	0	0.716	0.005	0.356	0.025	0.889	0.018	0.44	0.01	0.6225
0.010_poly_scale_0.3_2_desc	poly	desc	0.01	scale	2	0.3	0.848	0.012	0.324	0.039	0.921	0.008	0.237	0.005	0.6225
0.010_poly_scale_10.0_2_desc	poly	desc	0.01	scale	2	10	0.867	0.024	0.324	0.049	0.919	0.009	0.193	0.009	0.6215
0.010_poly_auto_0.3_2_desc	poly	desc	0.01	auto	2	0.3	0.847	0.015	0.319	0.038	0.92	0.008	0.234	0.006	0.6195
0.010_poly_auto_10.0_2_desc	poly	desc	0.01	auto	2	10	0.868	0.023	0.318	0.049	0.919	0.009	0.191	0.008	0.6185
0.010_poly_auto_0.0_4_desc	poly	desc	0.01	auto	4	0	0.713	0.007	0.347	0.026	0.888	0.017	0.438	0.007	0.6175
0.010_poly_scale_0.0_3_desc	poly	desc	0.01	scale	3	0	0.768	0.014	0.32	0.029	0.902	0.01	0.412	0.028	0.611
0.010_poly_auto_0.0_3_desc	poly	desc	0.01	auto	3	0	0.76	0.015	0.316	0.026	0.9	0.01	0.407	0.025	0.608
0.001_poly_scale_1.0_3_desc	poly	desc	0.001	scale	3	1	0.827	0.02	0.292	0.037	0.909	0.008	0.226	0.01	0.6005
0.001_poly_auto_1.0_3_desc	poly	desc	0.001	auto	3	1	0.826	0.02	0.286	0.036	0.908	0.008	0.221	0.01	0.597
0.010_poly_scale_0.0_2_desc	poly	desc	0.01	scale	2	0	0.809	0.014	0.287	0.022	0.905	0.008	0.309	0.013	0.596
0.010_poly_auto_0.0_2_desc	poly	desc	0.01	auto	2	0	0.805	0.014	0.283	0.022	0.904	0.008	0.305	0.012	0.5935
0.001_poly_scale_0.3_4_desc	poly	desc	0.001	scale	4	0.3	0.697	0.01	0.288	0.022	0.885	0.011	0.361	0.017	0.5865
0.001_poly_auto_0.3_4_desc	poly	desc	0.001	auto	4	0.3	0.694	0.01	0.28	0.022	0.884	0.009	0.357	0.015	0.582
0.100_poly_0.5_-1.0_1_desc	poly	desc	0.1	0.5	1	-1	0.852	0.013	0.247	0.031	0.909	0.01	0.156	0.004	0.578
0.100_poly_0.5_0.0_1_desc	poly	desc	0.1	0.5	1	0	0.852	0.013	0.247	0.031	0.909	0.01	0.156	0.004	0.578
0.100_poly_0.5_0.3_1_desc	poly	desc	0.1	0.5	1	0.3	0.852	0.013	0.247	0.031	0.909	0.01	0.156	0.004	0.578
0.100_poly_0.5_1.0_1_desc	poly	desc	0.1	0.5	1	1	0.853	0.013	0.247	0.031	0.909	0.01	0.156	0.005	0.578
0.100_poly_0.5_3.0_1_desc	poly	desc	0.1	0.5	1	3	0.852	0.013	0.247	0.031	0.909	0.01	0.156	0.004	0.578
0.100_poly_0.5_10.0_1_desc	poly	desc	0.1	0.5	1	10	0.853	0.013	0.247	0.031	0.909	0.01	0.156	0.005	0.578
0.001_poly_scale_10.0_2_desc	poly	desc	0.001	scale	2	10	0.847	0.015	0.239	0.031	0.911	0.011	0.147	0.006	0.575
0.001_poly_auto_10.0_2_desc	poly	desc	0.001	auto	2	10	0.845	0.015	0.238	0.031	0.91	0.011	0.146	0.006	0.574
0.100_poly_0.1_-1.0_1_desc	poly	desc	0.1	0.1	1	-1	0.846	0.02	0.237	0.027	0.909	0.01	0.151	0.008	0.573
0.100_poly_0.1_0.0_1_desc	poly	desc	0.1	0.1	1	0	0.846	0.02	0.237	0.027	0.909	0.01	0.151	0.008	0.573
0.100_poly_0.1_0.3_1_desc	poly	desc	0.1	0.1	1	0.3	0.846	0.02	0.237	0.027	0.909	0.01	0.151	0.008	0.573
0.100_poly_0.1_1.0_1_desc	poly	desc	0.1	0.1	1	1	0.846	0.02	0.237	0.027	0.909	0.01	0.151	0.008	0.573
0.100_poly_0.1_3.0_1_desc	poly	desc	0.1	0.1	1	3	0.846	0.02	0.237	0.027	0.909	0.01	0.151	0.008	0.573
0.100_poly_0.1_10.0_1_desc	poly	desc	0.1	0.1	1	10	0.846	0.02	0.237	0.027	0.909	0.01	0.151	0.008	0.573
0.001_poly_scale_3.0_2_desc	poly	desc	0.001	scale	2	3	0.836	0.015	0.233	0.031	0.903	0.013	0.148	0.007	0.568
0.010_poly_0.5_-1.0_1_desc	poly	desc	0.01	0.5	1	-1	0.847	0.014	0.227	0.027	0.909	0.01	0.149	0.006	0.568
0.010_poly_0.5_0.0_1_desc	poly	desc	0.01	0.5	1	0	0.847	0.014	0.227	0.027	0.909	0.01	0.149	0.006	0.568
0.010_poly_0.5_0.3_1_desc	poly	desc	0.01	0.5	1	0.3	0.847	0.014	0.227	0.027	0.909	0.01	0.149	0.006	0.568
0.010_poly_0.5_1.0_1_desc	poly	desc	0.01	0.5	1	1	0.847	0.014	0.227	0.027	0.909	0.01	0.149	0.006	0.568
0.010_poly_0.5_3.0_1_desc	poly	desc	0.01	0.5	1	3	0.847	0.014	0.227	0.027	0.909	0.01	0.149	0.006	0.568
0.010_poly_0.5_10.0_1_desc	poly	desc	0.01	0.5	1	10	0.847	0.014	0.227	0.027	0.909	0.01	0.149	0.006	0.568
1.000_poly_scale_-1.0_1_desc	poly	desc	1	scale	1	-1	0.847	0.014	0.227	0.027	0.909	0.01	0.149	0.006	0.568
1.000_poly_scale_0.0_1_desc	poly	desc	1	scale	1	0	0.847	0.014	0.227	0.027	0.909	0.01	0.149	0.006	0.568
1.000_poly_scale_0.3_1_desc	poly	desc	1	scale	1	0.3	0.847	0.014	0.227	0.027	0.909	0.01	0.149	0.006	0.568
1.000_poly_scale_1.0_1_desc	poly	desc	1	scale	1	1	0.847	0.014	0.227	0.027	0.909	0.01	0.149	0.006	0.568
1.000_poly_scale_3.0_1_desc	poly	desc	1	scale	1	3	0.847	0.014	0.227	0.027	0.909	0.01	0.149	0.006	0.568
1.000_poly_scale_10.0_1_desc	poly	desc	1	scale	1	10	0.847	0.014	0.227	0.027	0.909	0.01	0.149	0.006	0.568
1.000_poly_auto_-1.0_1_desc	poly	desc	1	auto	1	-1	0.847	0.014	0.227	0.028	0.909	0.01	0.149	0.006	0.568
1.000_poly_auto_0.0_1_desc	poly	desc	1	auto	1	0	0.847	0.014	0.227	0.028	0.909	0.01	0.149	0.006	0.568
1.000_poly_auto_0.3_1_desc	poly	desc	1	auto	1	0.3	0.847	0.014	0.227	0.028	0.909	0.01	0.149	0.006	0.568
0.001_poly_auto_3.0_2_desc	poly	desc	0.001	auto	2	3	0.835	0.016	0.23	0.031	0.902	0.013	0.147	0.008	0.566
0.001_poly_0.5_-1.0_1_desc	poly	desc	0.001	0.5	1	-1	0.851	0.022	0.22	0.034	0.909	0.009	0.144	0.004	0.5645
0.001_poly_0.5_0.0_1_desc	poly	desc	0.001	0.5	1	0	0.851	0.022	0.22	0.034	0.909	0.009	0.144	0.004	0.5645
0.001_poly_0.5_0.3_1_desc	poly	desc	0.001	0.5	1	0.3	0.851	0.022	0.22	0.034	0.909	0.009	0.144	0.004	0.5645
0.001_poly_0.5_1.0_1_desc	poly	desc	0.001	0.5	1	1	0.851	0.022	0.22	0.034	0.909	0.009	0.144	0.004	0.5645
0.001_poly_0.5_3.0_1_desc	poly	desc	0.001	0.5	1	3	0.85	0.023	0.22	0.034	0.909	0.009	0.144	0.005	0.5645
0.001_poly_0.5_10.0_1_desc	poly	desc	0.001	0.5	1	10	0.851	0.022	0.22	0.034	0.909	0.009	0.144	0.004	0.5645
0.010_poly_0.1_-1.0_1_desc	poly	desc	0.01	0.1	1	-1	0.852	0.018	0.219	0.035	0.909	0.009	0.146	0.004	0.564
0.010_poly_0.1_0.0_1_desc	poly	desc	0.01	0.1	1	0	0.852	0.018	0.219	0.035	0.909	0.009	0.146	0.004	0.564
0.010_poly_0.1_0.3_1_desc	poly	desc	0.01	0.1	1	0.3	0.852	0.018	0.219	0.035	0.909	0.009	0.146	0.004	0.564
0.010_poly_0.1_1.0_1_desc	poly	desc	0.01	0.1	1	1	0.852	0.018	0.219	0.035	0.909	0.009	0.146	0.004	0.564
0.010_poly_0.1_3.0_1_desc	poly	desc	0.01	0.1	1	3	0.852	0.018	0.219	0.035	0.909	0.009	0.146	0.004	0.564
0.010_poly_0.1_10.0_1_desc	poly	desc	0.01	0.1	1	10	0.852	0.018	0.219	0.035	0.909	0.009	0.146	0.004	0.564
0.100_poly_scale_-1.0_1_desc	poly	desc	0.1	scale	1	-1	0.851	0.022	0.219	0.034	0.909	0.009	0.144	0.004	0.564
0.100_poly_scale_0.0_1_desc	poly	desc	0.1	scale	1	0	0.851	0.022	0.219	0.034	0.909	0.009	0.144	0.004	0.564
0.100_poly_scale_0.3_1_desc	poly	desc	0.1	scale	1	0.3	0.851	0.022	0.219	0.034	0.909	0.009	0.144	0.004	0.564
0.100_poly_scale_1.0_1_desc	poly	desc	0.1	scale	1	1	0.851	0.022	0.219	0.034	0.909	0.009	0.144	0.004	0.564
0.100_poly_scale_3.0_1_desc	poly	desc	0.1	scale	1	3	0.851	0.022	0.219	0.034	0.909	0.009	0.144	0.004	0.564
0.100_poly_scale_10.0_1_desc	poly	desc	0.1	scale	1	10	0.851	0.022	0.219	0.034	0.909	0.009	0.144	0.004	0.564
0.100_poly_auto_-1.0_1_desc	poly	desc	0.1	auto	1	-1	0.85	0.022	0.219	0.034	0.909	0.009	0.144	0.005	0.564
0.100_poly_auto_0.0_1_desc	poly	desc	0.1	auto	1	0	0.85	0.022	0.219	0.034	0.909	0.009	0.144	0.005	0.564
0.100_poly_auto_0.3_1_desc	poly	desc	0.1	auto	1	0.3	0.85	0.022	0.219	0.034	0.909	0.009	0.144	0.005	0.564
0.100_poly_auto_1.0_1_desc	poly	desc	0.1	auto	1	1	0.85	0.022	0.219	0.034	0.909	0.009	0.144	0.005	0.564
0.100_poly_auto_3.0_1_desc	poly	desc	0.1	auto	1	3	0.85	0.022	0.219	0.034	0.909	0.009	0.144	0.005	0.564
0.100_poly_auto_10.0_1_desc	poly	desc	0.1	auto	1	10	0.85	0.022	0.219	0.034	0.909	0.009	0.144	0.005	0.564
0.001_poly_scale_0.3_3_desc	poly	desc	0.001	scale	3	0.3	0.714	0.008	0.238	0.02	0.886	0.007	0.304	0.008	0.562
0.001_poly_0.1_-1.0_1_desc	poly	desc	0.001	0.1	1	-1	0.84	0.013	0.215	0.028	0.907	0.012	0.135	0.005	0.561
0.001_poly_0.1_0.0_1_desc	poly	desc	0.001	0.1	1	0	0.84	0.013	0.215	0.028	0.907	0.012	0.135	0.005	0.561
0.001_poly_0.1_0.3_1_desc	poly	desc	0.001	0.1	1	0.3	0.84	0.013	0.215	0.028	0.907	0.012	0.135	0.005	0.561
0.001_poly_0.1_1.0_1_desc	poly	desc	0.001	0.1	1	1	0.84	0.013	0.215	0.028	0.907	0.012	0.135	0.005	0.561
0.001_poly_0.1_3.0_1_desc	poly	desc	0.001	0.1	1	3	0.84	0.013	0.215	0.028	0.907	0.012	0.135	0.005	0.561
0.001_poly_0.1_10.0_1_desc	poly	desc	0.001	0.1	1	10	0.84	0.013	0.215	0.028	0.907	0.012	0.135	0.005	0.561
0.001_poly_auto_0.3_3_desc	poly	desc	0.001	auto	3	0.3	0.709	0.01	0.235	0.017	0.885	0.01	0.302	0.011	0.56
0.001_poly_scale_1.0_2_desc	poly	desc	0.001	scale	2	1	0.813	0.012	0.227	0.029	0.89	0.013	0.165	0.006	0.5585
0.001_poly_auto_1.0_2_desc	poly	desc	0.001	auto	2	1	0.81	0.011	0.225	0.029	0.889	0.013	0.163	0.005	0.557
0.010_poly_scale_-1.0_1_desc	poly	desc	0.01	scale	1	-1	0.835	0.013	0.207	0.026	0.901	0.013	0.13	0.005	0.554
0.010_poly_scale_0.0_1_desc	poly	desc	0.01	scale	1	0	0.835	0.013	0.207	0.026	0.901	0.013	0.13	0.005	0.554
0.010_poly_scale_0.3_1_desc	poly	desc	0.01	scale	1	0.3	0.835	0.014	0.207	0.026	0.901	0.013	0.13	0.005	0.554
0.010_poly_scale_1.0_1_desc	poly	desc	0.01	scale	1	1	0.835	0.013	0.207	0.026	0.901	0.013	0.13	0.005	0.554
0.010_poly_scale_3.0_1_desc	poly	desc	0.01	scale	1	3	0.835	0.013	0.207	0.026	0.901	0.013	0.13	0.005	0.554
0.010_poly_scale_10.0_1_desc	poly	desc	0.01	scale	1	10	0.835	0.013	0.207	0.026	0.901	0.013	0.13	0.005	0.554
0.010_poly_auto_-1.0_1_desc	poly	desc	0.01	auto	1	-1	0.834	0.014	0.207	0.026	0.901	0.013	0.13	0.005	0.554
0.010_poly_auto_0.0_1_desc	poly	desc	0.01	auto	1	0	0.834	0.014	0.207	0.026	0.901	0.013	0.13	0.005	0.554
0.010_poly_auto_0.3_1_desc	poly	desc	0.01	auto	1	0.3	0.834	0.014	0.207	0.026	0.901	0.013	0.13	0.005	0.554
0.010_poly_auto_1.0_1_desc	poly	desc	0.01	auto	1	1	0.834	0.014	0.207	0.026	0.901	0.013	0.13	0.005	0.554
0.010_poly_auto_3.0_1_desc	poly	desc	0.01	auto	1	3	0.834	0.014	0.207	0.026	0.901	0.013	0.13	0.005	0.554
0.010_poly_auto_10.0_1_desc	poly	desc	0.01	auto	1	10	0.834	0.014	0.207	0.026	0.901	0.013	0.13	0.005	0.554
0.001_poly_scale_0.0_4_desc	poly	desc	0.001	scale	4	0	0.643	0.009	0.241	0.014	0.851	0.011	0.331	0.015	0.546
0.001_poly_auto_0.0_4_desc	poly	desc	0.001	auto	4	0	0.633	0.01	0.233	0.013	0.848	0.011	0.315	0.013	0.5405
0.001_poly_scale_0.3_2_desc	poly	desc	0.001	scale	2	0.3	0.741	0.013	0.201	0.021	0.872	0.012	0.214	0.008	0.5365
5.000_poly_scale_-1.0_1_desc	poly	desc	5	scale	1	-1	0.819	0.019	0.19	0.047	0.882	0.019	0.118	0.003	0.536
5.000_poly_scale_0.0_1_desc	poly	desc	5	scale	1	0	0.819	0.019	0.19	0.047	0.882	0.019	0.118	0.003	0.536
5.000_poly_scale_0.3_1_desc	poly	desc	5	scale	1	0.3	0.819	0.019	0.19	0.047	0.882	0.019	0.118	0.003	0.536
5.000_poly_scale_1.0_1_desc	poly	desc	5	scale	1	1	0.819	0.019	0.19	0.047	0.882	0.019	0.118	0.004	0.536
5.000_poly_scale_3.0_1_desc	poly	desc	5	scale	1	3	0.819	0.019	0.19	0.047	0.882	0.019	0.118	0.003	0.536
5.000_poly_scale_10.0_1_desc	poly	desc	5	scale	1	10	0.819	0.019	0.19	0.047	0.882	0.019	0.118	0.003	0.536
10.000_poly_scale_-1.0_1_desc	poly	desc	10	scale	1	-1	0.821	0.019	0.191	0.043	0.881	0.019	0.12	0.003	0.536
10.000_poly_scale_0.0_1_desc	poly	desc	10	scale	1	0	0.821	0.019	0.191	0.043	0.881	0.019	0.12	0.003	0.536
10.000_poly_scale_0.3_1_desc	poly	desc	10	scale	1	0.3	0.821	0.019	0.191	0.043	0.881	0.019	0.12	0.003	0.536
10.000_poly_scale_1.0_1_desc	poly	desc	10	scale	1	1	0.821	0.019	0.191	0.043	0.881	0.019	0.12	0.003	0.536
10.000_poly_scale_3.0_1_desc	poly	desc	10	scale	1	3	0.821	0.019	0.191	0.043	0.881	0.019	0.12	0.003	0.536
10.000_poly_scale_10.0_1_desc	poly	desc	10	scale	1	10	0.821	0.019	0.191	0.043	0.881	0.019	0.12	0.003	0.536
1.000_poly_scale_-1.0_1_desc	poly	desc	1	scale	1	-1	0.819	0.017	0.185	0.046	0.884	0.018	0.115	0.005	0.5345
1.000_poly_scale_0.0_1_desc	poly	desc	1	scale	1	0	0.819	0.017	0.185	0.046	0.884	0.018	0.115	0.005	0.5345
1.000_poly_scale_0.3_1_desc	poly	desc	1	scale	1	0.3	0.819	0.017	0.185	0.046	0.884	0.018	0.115	0.005	0.5345
1.000_poly_scale_1.0_1_desc	poly	desc	1	scale	1	1	0.819	0.017	0.185	0.046	0.884	0.018	0.115	0.005	0.5345
1.000_poly_scale_3.0_1_desc	poly	desc	1	scale	1	3	0.819	0.017	0.185	0.046	0.884	0.018	0.115	0.005	0.5345
1.000_poly_scale_10.0_1_desc	poly	desc	1	scale	1	10	0.819	0.017	0.185	0.046	0.884	0.018	0.115	0.005	0.5345
0.001_poly_scale_0.0_3_desc	poly	desc	0.001	scale	3	0	0.647	0.007	0.204	0.011	0.863	0.016	0.286	0.01	0.5335
0.001_poly_auto_0.3_2_desc	poly	desc	0.001	auto	2	0.3	0.733	0.014	0.198	0.021	0.869	0.012	0.209	0.009	0.5335
0.001_poly_auto_0.0_3_desc	poly	desc	0.001	auto	3	0	0.645	0.008	0.198	0.011	0.861	0.016	0.282	0.01	0.5295
0.001_poly_0.5_-1.0_3_desc	poly	desc	0.001	0.5	3	-1	0.715	0.028	0.193	0.029	0.829	0.012	0.243	0.036	0.511
0.010_poly_0.5_-1.0_3_desc	poly	desc	0.01	0.5	3	-1	0.716	0.028	0.191	0.03	0.83	0.013	0.243	0.035	0.5105
0.100_poly_0.5_-1.0_3_desc	poly	desc	0.1	0.5	3	-1	0.716	0.028	0.191	0.03	0.83	0.013	0.243	0.035	0.5105
0.001_poly_scale_-1.0_1_desc	poly	desc	0.001	scale	1	-1	0.763	0.01	0.168	0.027	0.85	0.016	0.116	0.003	0.509
0.001_poly_scale_0.0_1_desc	poly	desc	0.001	scale	1	0	0.763	0.01	0.168	0.027	0.85	0.016	0.116	0.003	0.509
0.001_poly_scale_0.3_1_desc	poly	desc	0.001	scale	1	0.3	0.763	0.01	0.168	0.027	0.85	0.016	0.116	0.003	0.509
0.001_poly_scale_1.0_1_desc	poly	desc	0.001	scale	1	1	0.763	0.01	0.168	0.027	0.85	0.016	0.116	0.003	0.509
0.001_poly_scale_3.0_1_desc	poly	desc	0.001	scale	1	3	0.763	0.01	0.168	0.027	0.85	0.016	0.116	0.003	0.509
0.001_poly_scale_10.0_1_desc	poly	desc	0.001	scale	1	10	0.763	0.01	0.168	0.027	0.85	0.016	0.116	0.003	0.509
0.001_poly_scale_0.0_2_desc	poly	desc	0.001	scale	2	0	0.662	0.019	0.179	0.012	0.838	0.006	0.259	0.027	0.5085
0.001_poly_auto_-1.0_1_desc	poly	desc	0.001	auto	1	-1	0.759	0.008	0.168	0.027	0.849	0.016	0.117	0.003	0.5085
0.001_poly_auto_0.0_1_desc	poly	desc	0.001	auto	1	0	0.759	0.008	0.168	0.027	0.849	0.016	0.117	0.003	0.5085
0.001_poly_auto_0.3_1_desc	poly	desc	0.001	auto	1	0.3	0.759	0.008	0.168	0.027	0.849	0.016	0.117	0.003	0.5085
0.001_poly_auto_1.0_1_desc	poly	desc	0.001	auto	1	1	0.759	0.008	0.168	0.027	0.849	0.016	0.117	0.003	0.5085
0.001_poly_auto_3.0_1_desc	poly	desc	0.001	auto	1	3	0.759	0.008	0.168	0.027	0.849	0.016	0.117	0.003	0.5085
0.001_poly_auto_10.0_1_desc	poly	desc	0.001	auto	1	10	0.759	0.008	0.168	0.027	0.849	0.016	0.117	0.003	0.5085
0.001_poly_auto_0.0_2_desc	poly	desc	0.001	auto	2	0	0.659	0.018	0.176	0.012	0.836	0.006	0.263	0.029	0.506
0.001_poly_0.5_-1.0_2_desc	poly	desc	0.001	0.5	2	-1	0.68	0.015	0.08	0.018	0.77	0.014	0.072	0.004	0.425
0.010_poly_0.5_-1.0_2_desc	poly	desc	0.01	0.5	2	-1	0.679	0.016	0.079	0.018	0.769	0.015	0.072	0.004	0.424
0.100_poly_0.5_-1.0_2_desc	poly	desc	0.1	0.5	2	-1	0.679	0.016	0.079	0.018	0.769	0.015	0.072	0.004	0.424
0.001_poly_auto_-1.0_3_desc	poly	desc	0.001	auto	3	-1	0.656	0.018	0.071	0.018	0.71	0.017	0.048	0.004	0.3905
0.001_poly_scale_-1.0_3_desc	poly	desc	0.001	scale	3	-1	0.654	0.018	0.072	0.018	0.704	0.015	0.047	0.003	0.388
0.001_poly_0.1_-1.0_3_desc	poly	desc	0.001	0.1	3	-1	0.649	0.018	0.052	0.006	0.714	0.011	0.057	0.004	0.383
0.010_poly_0.1_-1.0_3_desc	poly	desc	0.01	0.1	3	-1	0.649	0.018	0.052	0.006	0.713	0.011	0.057	0.004	0.3825
0.100_poly_0.1_-1.0_3_desc	poly	desc	0.1	0.1	3	-1	0.648	0.02	0.052	0.006	0.713	0.011	0.057	0.004	0.3825
0.001_poly_0.1_-1.0_4_desc	poly	desc	0.001	0.1	4	-1	0.61	0.036	0.077	0.002	0.656	0.037	0.056	0.011	0.3665
0.010_poly_0.1_-1.0_4_desc	poly	desc	0.01	0.1	4	-1	0.61	0.036	0.077	0.002	0.656	0.037	0.056	0.011	0.3665
0.100_poly_0.1_-1.0_4_desc	poly	desc	0.1	0.1	4	-1	0.61	0.036	0.077	0.002	0.656	0.037	0.056	0.011	0.3665
0.010_poly_scale_-1.0_3_desc	poly	desc	0.01	scale	3	-1	0.589	0.016	0.056	0.01	0.631	0.013	0.037	0.002	0.3435
0.010_poly_auto_-1.0_3_desc	poly	desc	0.01	auto	3	-1	0.595	0.018	0.055	0.011	0.632	0.014	0.037	0.002	0.3435
0.100_poly_scale_-1.0_3_desc	poly	desc	0.1	scale	3	-1	0.582	0.016	0.055	0.01	0.625	0.014	0.036	0.002	0.34
0.100_poly_auto_-1.0_3_desc	poly	desc	0.1	auto	3	-1	0.587	0.012	0.054	0.01	0.625	0.013	0.036	0.001	0.3395
1.000_poly_scale_-1.0_3_desc	poly	desc	1	scale	3	-1	0.582	0.015	0.054	0.01	0.624	0.014	0.036	0.002	0.339
1.000_poly_auto_-1.0_3_desc	poly	desc	1	auto	3	-1	0.585	0.012	0.053	0.01	0.625	0.013	0.036	0.001	0.339
0.001_poly_0.1_-1.0_2_desc	poly	desc	0.001	0.1	2	-1	0.573	0.006	0.039	0.008	0.628	0.011	0.035	0.001	0.3335
0.010_poly_0.1_-1.0_2_desc	poly	desc	0.01	0.1	2	-1	0.569	0.008	0.038	0.008	0.626	0.012	0.035	0.001	0.332
0.100_poly_0.1_-1.0_2_desc	poly	desc	0.1	0.1	2	-1	0.582	0.029	0.035	0.01	0.629	0.016	0.037	0.005	0.332
1.000_poly_scale_-1.0_3_desc	poly	desc	1	scale	3	-1	0.568	0.029	0.038	0.006	0.598	0.038	0.03	0.003	0.318
5.000_poly_scale_-1.0_3_desc	poly	desc	5	scale	3	-1	0.567	0.03	0.037	0.006	0.598	0.038	0.03	0.003	0.3175
10.000_poly_scale_-1.0_3_desc	poly	desc	10	scale	3	-1	0.567	0.03	0.037	0.006	0.598	0.038	0.03	0.003	0.3175
1.000_poly_scale_-1.0_4_desc	poly	desc	1	scale	4	-1	0.436	0.056	0.022	0.015	0.392	0.079	0.02	0.005	0.207
1.000_poly_auto_-1.0_4_desc	poly	desc	1	auto	4	-1	0.433	0.054	0.02	0.015	0.39	0.079	0.02	0.005	0.205
1.000_poly_scale_-1.0_2_desc	poly	desc	1	scale	2	-1	0.428	0.058	0.012	0.005	0.392	0.069	0.018	0.005	0.202
5.000_poly_scale_-1.0_2_desc	poly	desc	5	scale	2	-1	0.428	0.058	0.012	0.005	0.392	0.069	0.018	0.005	0.202
10.000_poly_scale_-1.0_2_desc	poly	desc	10	scale	2	-1	0.428	0.058	0.012	0.005	0.392	0.069	0.018	0.005	0.202
1.000_poly_scale_-1.0_4_desc	poly	desc	1	scale	4	-1	0.411	0.016	0.01	0.003	0.373	0.016	0.016	0.001	0.1915
5.000_poly_scale_-1.0_4_desc	poly	desc	5	scale	4	-1	0.411	0.016	0.01	0.003	0.373	0.016	0.016	0.001	0.1915
10.000_poly_scale_-1.0_4_desc	poly	desc	10	scale	4	-1	0.411	0.016	0.01	0.003	0.373	0.016	0.016	0.001	0.1915
0.001_poly_scale_-1.0_4_desc	poly	desc	0.001	scale	4	-1	0.406	0.011	0.015	0.004	0.358	0.018	0.018	0.001	0.1865
0.010_poly_scale_-1.0_4_desc	poly	desc	0.01	scale	4	-1	0.406	0.012	0.014	0.003	0.357	0.018	0.018	0.001	0.1855
0.001_poly_auto_-1.0_4_desc	poly	desc	0.001	auto	4	-1	0.404	0.011	0.014	0.004	0.356	0.017	0.017	0.001	0.185
0.100_poly_scale_-1.0_4_desc	poly	desc	0.1	scale	4	-1	0.407	0.012	0.013	0.004	0.357	0.018	0.018	0.001	0.185
0.010_poly_auto_-1.0_4_desc	poly	desc	0.01	auto	4	-1	0.405	0.01	0.013	0.004	0.356	0.018	0.017	0.001	0.1845
0.100_poly_auto_-1.0_4_desc	poly	desc	0.1	auto	4	-1	0.403	0.011	0.013	0.004	0.356	0.018	0.017	0.001	0.1845
0.001_poly_scale_-1.0_2_desc	poly	desc	0.001	scale	2	-1	0.389	0.015	0.011	0.004	0.341	0.017	0.016	0.001	0.176
0.010_poly_scale_-1.0_2_desc	poly	desc	0.01	scale	2	-1	0.395	0.014	0.011	0.004	0.341	0.016	0.017	0.001	0.176
0.100_poly_scale_-1.0_2_desc	poly	desc	0.1	scale	2	-1	0.394	0.014	0.011	0.004	0.341	0.016	0.017	0.001	0.176
1.000_poly_scale_-1.0_2_desc	poly	desc	1	scale	2	-1	0.395	0.014	0.01	0.002	0.342	0.016	0.017	0.001	0.176
0.010_poly_auto_-1.0_2_desc	poly	desc	0.01	auto	2	-1	0.392	0.013	0.011	0.004	0.34	0.016	0.017	0.001	0.1755
0.100_poly_auto_-1.0_2_desc	poly	desc	0.1	auto	2	-1	0.393	0.013	0.011	0.004	0.34	0.016	0.017	0.001	0.1755
1.000_poly_auto_-1.0_2_desc	poly	desc	1	auto	2	-1	0.393	0.013	0.011	0.004	0.34	0.016	0.017	0.001	0.1755
0.001_poly_auto_-1.0_2_desc	poly	desc	0.001	auto	2	-1	0.388	0.016	0.011	0.004	0.338	0.017	0.016	0.001	0.1745
0.100_poly_scale_0.0_2_fps	poly	fps	0.1	scale	2	0	0.767	0.012	0.688	0.042	0.954	0.004	0.67	0.025	0.821
5.000_poly_scale_0.0_2_fps	poly	fps	5	scale	2	0	0.742	0.025	0.691	0.063	0.944	0.013	0.637	0.045	0.8175
1.000_poly_scale_0.0_2_fps	poly	fps	1	scale	2	0	0.743	0.025	0.688	0.064	0.945	0.013	0.639	0.045	0.8165
0.001_poly_0.1_0.0_3_fps	poly	fps	0.001	0.1	3	0	0.705	0.018	0.683	0.043	0.949	0.011	0.57	0.034	0.816
0.001_poly_0.5_0.0_3_fps	poly	fps	0.001	0.5	3	0	0.705	0.018	0.683	0.043	0.949	0.011	0.57	0.034	0.816
0.001_poly_0.5_1.0_3_fps	poly	fps	0.001	0.5	3	1	0.705	0.018	0.683	0.043	0.949	0.011	0.57	0.034	0.816
0.001_poly_0.5_10.0_3_fps	poly	fps	0.001	0.5	3	10	0.708	0.016	0.683	0.042	0.949	0.01	0.578	0.03	0.816
0.010_poly_0.1_1.0_3_fps	poly	fps	0.01	0.1	3	1	0.707	0.017	0.683	0.043	0.949	0.011	0.576	0.032	0.816
0.010_poly_0.5_0.0_3_fps	poly	fps	0.01	0.5	3	0	0.705	0.018	0.683	0.043	0.949	0.011	0.57	0.034	0.816
0.001_poly_0.1_10.0_3_fps	poly	fps	0.001	0.1	3	10	0.712	0.019	0.686	0.042	0.945	0.009	0.584	0.037	0.8155
0.100_poly_scale_0.0_3_fps	poly	fps	0.1	scale	3	0	0.697	0.021	0.676	0.04	0.955	0.01	0.551	0.045	0.8155
0.100_poly_scale_0.3_3_fps	poly	fps	0.1	scale	3	0.3	0.743	0.016	0.689	0.044	0.941	0.005	0.634	0.034	0.815
0.100_poly_scale_0.3_4_fps	poly	fps	0.1	scale	4	0.3	0.704	0.021	0.682	0.043	0.944	0.005	0.565	0.048	0.813
5.000_poly_scale_0.3_3_fps	poly	fps	5	scale	3	0.3	0.726	0.028	0.683	0.061	0.941	0.013	0.611	0.054	0.812
1.000_poly_scale_0.3_3_fps	poly	fps	1	scale	3	0.3	0.726	0.028	0.683	0.061	0.94	0.013	0.609	0.053	0.8115
0.010_poly_auto_0.0_3_fps	poly	fps	0.01	auto	3	0	0.617	0.009	0.666	0.017	0.955	0.013	0.377	0.023	0.8105
5.000_poly_scale_0.0_3_fps	poly	fps	5	scale	3	0	0.697	0.022	0.67	0.067	0.951	0.013	0.557	0.046	0.8105
0.100_poly_scale_0.3_2_fps	poly	fps	0.1	scale	2	0.3	0.798	0.012	0.679	0.047	0.94	0.004	0.691	0.027	0.8095
1.000_poly_scale_0.0_3_fps	poly	fps	1	scale	3	0	0.697	0.022	0.668	0.068	0.951	0.013	0.556	0.045	0.8095
1.000_poly_scale_0.3_4_fps	poly	fps	1	scale	4	0.3	0.694	0.019	0.674	0.064	0.944	0.012	0.551	0.04	0.809
5.000_poly_scale_0.3_4_fps	poly	fps	5	scale	4	0.3	0.694	0.019	0.674	0.063	0.944	0.012	0.551	0.04	0.809
0.100_poly_scale_0.0_4_fps	poly	fps	0.1	scale	4	0	0.665	0.022	0.668	0.039	0.949	0.016	0.488	0.049	0.8085
0.001_poly_scale_0.0_3_fps	poly	fps	0.001	scale	3	0	0.513	0.005	0.658	0.015	0.956	0.011	0.049	0.019	0.807
0.001_poly_auto_0.0_3_fps	poly	fps	0.001	auto	3	0	0.513	0.005	0.658	0.015	0.956	0.011	0.049	0.019	0.807
5.000_poly_scale_0.3_2_fps	poly	fps	5	scale	2	0.3	0.749	0.025	0.678	0.059	0.931	0.015	0.648	0.046	0.8045
1.000_poly_scale_0.3_2_fps	poly	fps	1	scale	2	0.3	0.751	0.025	0.677	0.06	0.931	0.014	0.649	0.044	0.804
0.100_poly_scale_1.0_4_fps	poly	fps	0.1	scale	4	1	0.738	0.019	0.676	0.035	0.929	0.007	0.623	0.039	0.8025
0.100_poly_scale_1.0_3_fps	poly	fps	0.1	scale	3	1	0.762	0.014	0.676	0.039	0.928	0.008	0.661	0.028	0.802
1.000_poly_scale_1.0_4_fps	poly	fps	1	scale	4	1	0.728	0.028	0.67	0.062	0.933	0.015	0.613	0.054	0.8015
5.000_poly_scale_0.0_4_fps	poly	fps	5	scale	4	0	0.663	0.013	0.655	0.069	0.948	0.014	0.486	0.033	0.8015
1.000_poly_scale_0.0_4_fps	poly	fps	1	scale	4	0	0.663	0.013	0.653	0.069	0.948	0.015	0.485	0.032	0.8005
5.000_poly_scale_1.0_4_fps	poly	fps	5	scale	4	1	0.728	0.028	0.668	0.06	0.932	0.015	0.613	0.055	0.8
1.000_poly_scale_1.0_3_fps	poly	fps	1	scale	3	1	0.739	0.027	0.666	0.06	0.928	0.016	0.631	0.05	0.797
5.000_poly_scale_1.0_3_fps	poly	fps	5	scale	3	1	0.74	0.028	0.665	0.059	0.928	0.016	0.632	0.053	0.7965
1.000_poly_scale_3.0_4_fps	poly	fps	1	scale	4	3	0.765	0.021	0.657	0.029	0.928	0.013	0.667	0.033	0.7925
5.000_poly_scale_3.0_4_fps	poly	fps	5	scale	4	3	0.765	0.021	0.657	0.029	0.928	0.013	0.667	0.033	0.7925
0.100_poly_scale_3.0_4_fps	poly	fps	0.1	scale	4	3	0.766	0.021	0.656	0.028	0.928	0.013	0.669	0.033	0.792
0.010_poly_scale_1.0_3_fps	poly	fps	0.01	scale	3	1	0.796	0.013	0.647	0.03	0.932	0.007	0.652	0.033	0.7895
0.010_poly_auto_1.0_3_fps	poly	fps	0.01	auto	3	1	0.796	0.013	0.647	0.03	0.932	0.007	0.653	0.033	0.7895
0.100_poly_scale_1.0_2_fps	poly	fps	0.1	scale	2	1	0.807	0.024	0.64	0.051	0.931	0.007	0.64	0.038	0.7855
1.000_poly_scale_3.0_3_fps	poly	fps	1	scale	3	3	0.77	0.022	0.644	0.027	0.925	0.013	0.667	0.032	0.7845
5.000_poly_scale_3.0_3_fps	poly	fps	5	scale	3	3	0.77	0.022	0.644	0.027	0.925	0.013	0.667	0.032	0.7845
0.100_poly_scale_3.0_3_fps	poly	fps	0.1	scale	3	3	0.771	0.02	0.644	0.024	0.924	0.013	0.668	0.031	0.784
10.000_poly_scale_3.0_4_fps	poly	fps	10	scale	4	3	0.769	0.026	0.648	0.038	0.918	0.011	0.676	0.048	0.783
15.000_poly_scale_3.0_4_fps	poly	fps	15	scale	4	3	0.769	0.026	0.648	0.038	0.918	0.011	0.676	0.048	0.783
30.000_poly_scale_3.0_4_fps	poly	fps	30	scale	4	3	0.769	0.026	0.648	0.038	0.918	0.011	0.676	0.048	0.783
1.000_poly_scale_1.0_2_fps	poly	fps	1	scale	2	1	0.753	0.023	0.641	0.06	0.92	0.018	0.64	0.042	0.7805
5.000_poly_scale_1.0_2_fps	poly	fps	5	scale	2	1	0.748	0.024	0.638	0.061	0.92	0.019	0.632	0.043	0.779
10.000_poly_scale_3.0_3_fps	poly	fps	10	scale	3	3	0.773	0.027	0.633	0.045	0.913	0.011	0.668	0.049	0.773
15.000_poly_scale_3.0_3_fps	poly	fps	15	scale	3	3	0.773	0.027	0.633	0.045	0.913	0.011	0.668	0.049	0.773
30.000_poly_scale_3.0_3_fps	poly	fps	30	scale	3	3	0.773	0.027	0.633	0.045	0.913	0.011	0.668	0.049	0.773
1.000_poly_scale_3.0_2_fps	poly	fps	1	scale	2	3	0.774	0.022	0.617	0.024	0.92	0.013	0.644	0.019	0.7685
5.000_poly_scale_3.0_2_fps	poly	fps	5	scale	2	3	0.774	0.021	0.616	0.026	0.921	0.013	0.641	0.021	0.7685
0.100_poly_scale_3.0_2_fps	poly	fps	0.1	scale	2	3	0.802	0.019	0.608	0.018	0.925	0.011	0.607	0.008	0.7665
0.100_poly_scale_10.0_4_fps	poly	fps	0.1	scale	4	10	0.774	0.02	0.612	0.026	0.92	0.013	0.637	0.02	0.766
1.000_poly_scale_10.0_4_fps	poly	fps	1	scale	4	10	0.774	0.02	0.612	0.026	0.92	0.013	0.637	0.02	0.766
5.000_poly_scale_10.0_4_fps	poly	fps	5	scale	4	10	0.774	0.02	0.612	0.026	0.92	0.013	0.637	0.02	0.766
0.100_poly_scale_10.0_3_fps	poly	fps	0.1	scale	3	10	0.769	0.016	0.593	0.024	0.918	0.013	0.607	0.02	0.7555
1.000_poly_scale_10.0_3_fps	poly	fps	1	scale	3	10	0.772	0.016	0.593	0.023	0.918	0.013	0.61	0.019	0.7555
5.000_poly_scale_10.0_3_fps	poly	fps	5	scale	3	10	0.772	0.016	0.593	0.023	0.918	0.013	0.61	0.019	0.7555
10.000_poly_scale_3.0_2_fps	poly	fps	10	scale	2	3	0.769	0.026	0.598	0.054	0.907	0.012	0.63	0.053	0.7525
15.000_poly_scale_3.0_2_fps	poly	fps	15	scale	2	3	0.77	0.026	0.596	0.056	0.907	0.012	0.631	0.054	0.7515
30.000_poly_scale_3.0_2_fps	poly	fps	30	scale	2	3	0.77	0.026	0.596	0.056	0.907	0.012	0.631	0.054	0.7515
0.001_poly_scale_1.0_3_fps	poly	fps	0.001	scale	3	1	0.721	0.018	0.58	0.015	0.922	0.008	0.582	0.034	0.751
0.001_poly_auto_1.0_3_fps	poly	fps	0.001	auto	3	1	0.721	0.018	0.58	0.015	0.922	0.008	0.582	0.034	0.751
10.000_poly_scale_10.0_4_fps	poly	fps	10	scale	4	10	0.769	0.025	0.593	0.057	0.906	0.012	0.628	0.053	0.7495
15.000_poly_scale_10.0_4_fps	poly	fps	15	scale	4	10	0.769	0.025	0.593	0.057	0.906	0.012	0.628	0.053	0.7495
30.000_poly_scale_10.0_4_fps	poly	fps	30	scale	4	10	0.769	0.025	0.593	0.057	0.906	0.012	0.628	0.053	0.7495
0.100_poly_scale_10.0_2_fps	poly	fps	0.1	scale	2	10	0.789	0.017	0.566	0.021	0.918	0.011	0.563	0.017	0.742
1.000_poly_scale_10.0_2_fps	poly	fps	1	scale	2	10	0.765	0.015	0.561	0.02	0.915	0.013	0.565	0.017	0.738
5.000_poly_scale_10.0_2_fps	poly	fps	5	scale	2	10	0.769	0.016	0.561	0.022	0.915	0.012	0.569	0.019	0.738
10.000_poly_scale_10.0_3_fps	poly	fps	10	scale	3	10	0.769	0.021	0.567	0.06	0.904	0.011	0.605	0.043	0.7355
15.000_poly_scale_10.0_3_fps	poly	fps	15	scale	3	10	0.769	0.021	0.567	0.06	0.904	0.011	0.605	0.043	0.7355
30.000_poly_scale_10.0_3_fps	poly	fps	30	scale	3	10	0.769	0.021	0.567	0.06	0.904	0.011	0.605	0.043	0.7355
0.010_poly_scale_10.0_3_fps	poly	fps	0.01	scale	3	10	0.765	0.019	0.549	0.032	0.901	0.012	0.577	0.037	0.725
0.010_poly_auto_10.0_3_fps	poly	fps	0.01	auto	3	10	0.765	0.019	0.549	0.033	0.901	0.012	0.577	0.037	0.725
1.000_poly_scale_3.0_1_fps	poly	fps	1	scale	1	3	0.807	0.019	0.519	0.023	0.921	0.011	0.477	0.014	0.72
1.000_poly_scale_10.0_1_fps	poly	fps	1	scale	1	10	0.807	0.019	0.519	0.023	0.921	0.011	0.477	0.014	0.72
0.100_poly_scale_3.0_1_fps	poly	fps	0.1	scale	1	3	0.85	0.014	0.504	0.019	0.932	0.012	0.324	0.013	0.718
0.100_poly_scale_10.0_1_fps	poly	fps	0.1	scale	1	10	0.85	0.014	0.504	0.019	0.932	0.012	0.324	0.013	0.718
5.000_poly_scale_3.0_1_fps	poly	fps	5	scale	1	3	0.772	0.011	0.516	0.017	0.914	0.011	0.504	0.01	0.715
5.000_poly_scale_10.0_1_fps	poly	fps	5	scale	1	10	0.772	0.011	0.516	0.017	0.914	0.011	0.504	0.01	0.715
0.001_poly_scale_10.0_3_fps	poly	fps	0.001	scale	3	10	0.807	0.012	0.512	0.042	0.913	0.009	0.451	0.032	0.7125
0.001_poly_auto_10.0_3_fps	poly	fps	0.001	auto	3	10	0.807	0.012	0.512	0.042	0.913	0.009	0.452	0.033	0.7125
10.000_poly_scale_10.0_2_fps	poly	fps	10	scale	2	10	0.763	0.019	0.526	0.065	0.899	0.012	0.558	0.041	0.7125
15.000_poly_scale_10.0_2_fps	poly	fps	15	scale	2	10	0.763	0.019	0.526	0.065	0.899	0.012	0.558	0.041	0.7125
30.000_poly_scale_10.0_2_fps	poly	fps	30	scale	2	10	0.763	0.019	0.526	0.065	0.899	0.012	0.558	0.041	0.7125
10.000_poly_scale_3.0_1_fps	poly	fps	10	scale	1	3	0.764	0.023	0.487	0.055	0.898	0.012	0.495	0.036	0.6925
10.000_poly_scale_10.0_1_fps	poly	fps	10	scale	1	10	0.764	0.023	0.487	0.055	0.898	0.012	0.495	0.036	0.6925
15.000_poly_scale_3.0_1_fps	poly	fps	15	scale	1	3	0.76	0.02	0.482	0.06	0.898	0.013	0.496	0.032	0.69
15.000_poly_scale_10.0_1_fps	poly	fps	15	scale	1	10	0.76	0.02	0.482	0.06	0.898	0.013	0.496	0.032	0.69
30.000_poly_scale_3.0_1_fps	poly	fps	30	scale	1	3	0.758	0.016	0.472	0.066	0.894	0.013	0.49	0.032	0.683
30.000_poly_scale_10.0_1_fps	poly	fps	30	scale	1	10	0.758	0.016	0.472	0.066	0.894	0.013	0.49	0.032	0.683
1.000_poly_scale_-1.0_1_fps	poly	fps	1	scale	1	-1	0.786	0.032	0.453	0.045	0.911	0.019	0.435	0.026	0.682
1.000_poly_scale_0.0_1_fps	poly	fps	1	scale	1	0	0.786	0.032	0.453	0.045	0.911	0.019	0.435	0.026	0.682
1.000_poly_scale_0.3_1_fps	poly	fps	1	scale	1	0.3	0.786	0.032	0.453	0.045	0.911	0.019	0.435	0.026	0.682
1.000_poly_scale_1.0_1_fps	poly	fps	1	scale	1	1	0.786	0.032	0.453	0.045	0.911	0.019	0.435	0.026	0.682
0.100_poly_scale_-1.0_1_fps	poly	fps	0.1	scale	1	-1	0.852	0.023	0.423	0.052	0.927	0.004	0.313	0.017	0.675
0.100_poly_scale_0.0_1_fps	poly	fps	0.1	scale	1	0	0.852	0.023	0.423	0.052	0.927	0.004	0.313	0.017	0.675
0.100_poly_scale_0.3_1_fps	poly	fps	0.1	scale	1	0.3	0.852	0.023	0.423	0.052	0.927	0.004	0.313	0.017	0.675
0.100_poly_scale_1.0_1_fps	poly	fps	0.1	scale	1	1	0.852	0.023	0.423	0.052	0.927	0.004	0.313	0.017	0.675
5.000_poly_scale_-1.0_1_fps	poly	fps	5	scale	1	-1	0.761	0.025	0.449	0.046	0.901	0.021	0.474	0.027	0.675
5.000_poly_scale_0.0_1_fps	poly	fps	5	scale	1	0	0.761	0.025	0.449	0.046	0.901	0.021	0.474	0.027	0.675
5.000_poly_scale_0.3_1_fps	poly	fps	5	scale	1	0.3	0.761	0.025	0.449	0.046	0.901	0.021	0.474	0.027	0.675
5.000_poly_scale_1.0_1_fps	poly	fps	5	scale	1	1	0.761	0.025	0.449	0.046	0.901	0.021	0.474	0.027	0.675
0.100_poly_scale_-1.0_3_fps	poly	fps	0.1	scale	3	-1	0.744	0.021	0.146	0.04	0.826	0.013	0.068	0.003	0.486
5.000_poly_scale_-1.0_3_fps	poly	fps	5	scale	3	-1	0.714	0.016	0.08	0.02	0.78	0.018	0.054	0.002	0.43
1.000_poly_scale_-1.0_3_fps	poly	fps	1	scale	3	-1	0.714	0.022	0.083	0.018	0.775	0.022	0.054	0.003	0.429
0.100_poly_scale_-1.0_4_fps	poly	fps	0.1	scale	4	-1	0.237	0.015	0.007	0	0.154	0.015	0.008	0.001	0.0805
1.000_poly_scale_-1.0_4_fps	poly	fps	1	scale	4	-1	0.231	0.01	0.006	0	0.149	0.008	0.007	0.001	0.0775
5.000_poly_scale_-1.0_4_fps	poly	fps	5	scale	4	-1	0.231	0.01	0.006	0	0.149	0.008	0.007	0.001	0.0775
0.100_poly_scale_-1.0_2_fps	poly	fps	0.1	scale	2	-1	0.222	0.008	0.007	0	0.138	0.013	0.007	0	0.0725
1.000_poly_scale_-1.0_2_fps	poly	fps	1	scale	2	-1	0.211	0.012	0.006	0	0.133	0.009	0.006	0.001	0.0695
5.000_poly_scale_-1.0_2_fps	poly	fps	5	scale	2	-1	0.213	0.011	0.006	0	0.133	0.009	0.006	0.001	0.0695
0.001_poly_0.1_1.0_3_fps	poly	fps	0.001	0.1	3	1
0.010_poly_scale_0.0_3_fps	poly	fps	0.01	scale	3	0
0.010_poly_0.1_0.0_3_fps	poly	fps	0.01	0.1	3	0
0.010_poly_0.1_10.0_3_fps	poly	fps	0.01	0.1	3	10
1.000_rbf_auto_both	rbf	both	1	auto			0.755	0.016	0.732	0.028	0.939	0.007	0.668	0.028	0.8355
1.000_rbf_scale_both	rbf	both	1	scale			0.755	0.016	0.731	0.028	0.939	0.007	0.668	0.028	0.835
0.100_rbf_auto_both	rbf	both	0.1	auto			0.803	0.015	0.707	0.028	0.947	0.005	0.67	0.021	0.827
0.010_rbf_auto_both	rbf	both	0.01	auto			0.838	0.014	0.365	0.021	0.901	0.018	0.196	0.008	0.633
0.001_rbf_scale_both	rbf	both	0.001	scale			0.537	0.013	0.206	0.017	0.84	0.02	0.025	0.001	0.523
0.001_rbf_auto_both	rbf	both	0.001	auto			0.537	0.014	0.206	0.017	0.84	0.02	0.025	0.001	0.523
0.010_rbf_0.1_both	rbf	both	0.01	0.1			0.5	0	0.052	0.014	0.526	0.008	0.005	0.009	0.289
0.100_rbf_0.1_both	rbf	both	0.1	0.1			0.508	0.005	0.051	0.014	0.525	0.008	0.03	0.019	0.288
0.001_rbf_0.1_both	rbf	both	0.001	0.1			0.5	0	0.038	0.009	0.516	0.005	0.024	0	0.277
0.001_rbf_0.5_both	rbf	both	0.001	0.5			0.5	0	0.027	0.01	0.508	0.005	0.024	0	0.2675
0.010_rbf_0.5_both	rbf	both	0.01	0.5			0.5	0	0.027	0.01	0.508	0.005	0.005	0.009	0.2675
0.100_rbf_0.5_both	rbf	both	0.1	0.5			0.508	0.005	0.026	0.01	0.509	0.005	0.03	0.019	0.2675
0.010_rbf_scale_both	rbf	both	0.01	scale
0.100_rbf_scale_both	rbf	both	0.1	scale
1.000_rbf_0.1_both	rbf	both	1	0.1
1.000_rbf_0.5_both	rbf	both	1	0.5
10.000_rbf_scale_desc	rbf	desc	10	scale			0.78	0.023	0.666	0.049	0.944	0.015	0.665	0.04	0.805
10.000_rbf_auto_desc	rbf	desc	10	auto			0.78	0.023	0.665	0.049	0.944	0.014	0.662	0.037	0.8045
100.000_rbf_scale_desc	rbf	desc	100	scale			0.772	0.025	0.656	0.049	0.942	0.017	0.654	0.05	0.799
100.000_rbf_auto_desc	rbf	desc	100	auto			0.772	0.025	0.655	0.05	0.942	0.017	0.652	0.052	0.7985
1000.000_rbf_scale_desc	rbf	desc	1000	scale			0.771	0.024	0.646	0.048	0.939	0.018	0.646	0.042	0.7925
1000.000_rbf_auto_desc	rbf	desc	1000	auto			0.772	0.024	0.646	0.048	0.939	0.018	0.649	0.042	0.7925
1.000_rbf_scale_desc	rbf	desc	1	scale			0.802	0.018	0.634	0.061	0.946	0.014	0.623	0.037	0.79
1.000_rbf_auto_desc	rbf	desc	1	auto			0.803	0.02	0.632	0.061	0.946	0.014	0.621	0.039	0.789
0.100_rbf_scale_desc	rbf	desc	0.1	scale			0.862	0.027	0.527	0.056	0.947	0.014	0.35	0.02	0.737
0.100_rbf_auto_desc	rbf	desc	0.1	auto			0.867	0.028	0.521	0.055	0.947	0.014	0.343	0.02	0.734
10.000_rbf_0.1_desc	rbf	desc	10	0.1			0.53	0.014	0.49	0.048	0.932	0.013	0.112	0.049	0.711
1.000_rbf_0.1_desc	rbf	desc	1	0.1			0.53	0.014	0.488	0.049	0.932	0.013	0.112	0.049	0.71
100.000_rbf_0.1_desc	rbf	desc	100	0.1			0.53	0.014	0.488	0.047	0.932	0.013	0.112	0.049	0.71
1000.000_rbf_0.1_desc	rbf	desc	1000	0.1			0.53	0.014	0.488	0.047	0.932	0.013	0.112	0.049	0.71
0.001_rbf_0.1_desc	rbf	desc	0.001	0.1			0.5	0	0.483	0.046	0.931	0.013	0.005	0.009	0.707
0.010_rbf_0.1_desc	rbf	desc	0.01	0.1			0.5	0	0.483	0.046	0.931	0.013	0	0	0.707
0.100_rbf_0.1_desc	rbf	desc	0.1	0.1			0.53	0.014	0.481	0.046	0.932	0.013	0.112	0.049	0.7065
1.000_rbf_0.5_desc	rbf	desc	1	0.5			0.51	0.007	0.433	0.057	0.899	0.011	0.038	0.026	0.666
10.000_rbf_0.5_desc	rbf	desc	10	0.5			0.51	0.007	0.432	0.056	0.899	0.011	0.038	0.026	0.6655
100.000_rbf_0.5_desc	rbf	desc	100	0.5			0.51	0.007	0.432	0.056	0.899	0.011	0.038	0.026	0.6655
1000.000_rbf_0.5_desc	rbf	desc	1000	0.5			0.51	0.007	0.432	0.056	0.899	0.011	0.038	0.026	0.6655
0.010_rbf_0.5_desc	rbf	desc	0.01	0.5			0.5	0	0.428	0.06	0.895	0.012	0	0	0.6615
0.100_rbf_0.5_desc	rbf	desc	0.1	0.5			0.51	0.007	0.424	0.053	0.888	0.015	0.038	0.026	0.656
0.001_rbf_0.5_desc	rbf	desc	0.001	0.5			0.5	0	0.414	0.056	0.886	0.013	0.005	0.009	0.65
0.010_rbf_scale_desc	rbf	desc	0.01	scale			0.837	0.014	0.311	0.044	0.912	0.011	0.117	0.002	0.6115
0.010_rbf_auto_desc	rbf	desc	0.01	auto			0.837	0.014	0.307	0.043	0.912	0.011	0.117	0.002	0.6095
0.001_rbf_scale_desc	rbf	desc	0.001	scale			0.747	0.02	0.255	0.03	0.828	0.01	0.067	0.004	0.5415
0.001_rbf_auto_desc	rbf	desc	0.001	auto			0.748	0.02	0.252	0.028	0.828	0.01	0.069	0.004	0.54
15.000_rbf_scale_fps	rbf	fps	15	scale			0.738	0.023	0.711	0.026	0.939	0.018	0.635	0.04	0.825
20.000_rbf_scale_fps	rbf	fps	20	scale			0.738	0.023	0.711	0.026	0.939	0.018	0.635	0.04	0.825
50.000_rbf_scale_fps	rbf	fps	50	scale			0.738	0.023	0.711	0.026	0.939	0.018	0.635	0.04	0.825
5.000_rbf_auto_fps	rbf	fps	5	auto			0.742	0.017	0.708	0.043	0.936	0.005	0.645	0.028	0.822
10.000_rbf_auto_fps	rbf	fps	10	auto			0.742	0.017	0.707	0.044	0.936	0.005	0.645	0.028	0.8215
2.000_rbf_auto_fps	rbf	fps	2	auto			0.743	0.017	0.706	0.045	0.936	0.005	0.645	0.028	0.821
10.000_rbf_scale_fps	rbf	fps	10	scale			0.732	0.03	0.711	0.048	0.929	0.017	0.619	0.059	0.82
1.000_rbf_auto_fps	rbf	fps	1	auto			0.745	0.017	0.703	0.046	0.937	0.005	0.646	0.031	0.82
0.500_rbf_auto_fps	rbf	fps	0.5	auto			0.75	0.013	0.699	0.048	0.939	0.006	0.656	0.023	0.819
15.000_rbf_auto_fps	rbf	fps	15	auto			0.737	0.024	0.7	0.065	0.931	0.025	0.634	0.044	0.8155
20.000_rbf_auto_fps	rbf	fps	20	auto			0.737	0.024	0.7	0.065	0.931	0.025	0.634	0.044	0.8155
50.000_rbf_auto_fps	rbf	fps	50	auto			0.737	0.024	0.7	0.065	0.931	0.025	0.634	0.044	0.8155
0.100_rbf_auto_fps	rbf	fps	0.1	auto			0.775	0.016	0.68	0.052	0.943	0.008	0.669	0.041	0.8115
5.000_rbf_scale_fps	rbf	fps	5	scale			0.726	0.011	0.682	0.046	0.937	0.021	0.608	0.019	0.8095
2.500_rbf_scale_fps	rbf	fps	2.5	scale			0.727	0.014	0.681	0.047	0.937	0.021	0.609	0.027	0.809
1.000_rbf_scale_fps	rbf	fps	1	scale			0.733	0.014	0.68	0.046	0.937	0.021	0.619	0.027	0.8085
0.500_rbf_scale_fps	rbf	fps	0.5	scale			0.745	0.019	0.675	0.046	0.937	0.019	0.639	0.033	0.806
0.250_rbf_scale_fps	rbf	fps	0.25	scale			0.752	0.024	0.669	0.05	0.939	0.019	0.646	0.041	0.804
0.100_rbf_scale_fps	rbf	fps	0.1	scale			0.771	0.023	0.661	0.056	0.941	0.019	0.656	0.04	0.801
0.100_rbf_scale_fps	rbf	fps	0.1	scale			0.778	0.007	0.66	0.041	0.939	0.012	0.68	0.01	0.7995
0.100_rbf_auto_fps	rbf	fps	0.1	auto			0.778	0.007	0.66	0.041	0.939	0.012	0.68	0.01	0.7995
0.010_rbf_scale_fps	rbf	fps	0.01	scale			0.807	0.024	0.461	0.036	0.864	0.024	0.16	0.015	0.6625
0.001_rbf_scale_fps	rbf	fps	0.001	scale			0.498	0.002	0.246	0.027	0.814	0.026	0.025	0	0.53
0.001_rbf_auto_fps	rbf	fps	0.001	auto			0.498	0.002	0.246	0.027	0.814	0.026	0.025	0	0.53
0.010_rbf_0.1_fps	rbf	fps	0.01	0.1			0.5	0	0.047	0.015	0.527	0.008	0.02	0.01	0.287
0.500_rbf_0.1_fps	rbf	fps	0.5	0.1			0.5	0	0.046	0.02	0.528	0.009	0	0	0.287
1.000_rbf_0.1_fps	rbf	fps	1	0.1			0.5	0	0.046	0.02	0.528	0.009	0	0	0.287
0.100_rbf_0.1_fps	rbf	fps	0.1	0.1			0.5	0	0.046	0.02	0.525	0.009	0	0	0.2855
0.001_rbf_0.1_fps	rbf	fps	0.001	0.1			0.5	0	0.031	0.012	0.513	0.006	0.025	0	0.272
0.001_rbf_0.5_fps	rbf	fps	0.001	0.5			0.5	0	0.022	0.01	0.503	0.005	0.025	0	0.2625
0.010_rbf_0.5_fps	rbf	fps	0.01	0.5			0.5	0	0.022	0.01	0.503	0.005	0.02	0.01	0.2625
0.100_rbf_0.5_fps	rbf	fps	0.1	0.5			0.5	0	0.012	0	0.499	0.002	0	0	0.2555
0.500_rbf_0.5_fps	rbf	fps	0.5	0.5			0.5	0	0.012	0	0.499	0.002	0	0	0.2555
0.010_rbf_auto_fps	rbf	fps	0.01	auto
0.100_rbf_0.1_fps	rbf	fps	0.1	0.1
2.000_sigmoid_scale_-1.0_both	sigmoid	both	2	scale		-1	0.798	0.036	0.705	0.057	0.938	0.019	0.708	0.056	0.8215
2.000_sigmoid_auto_-1.0_both	sigmoid	both	2	auto		-1	0.798	0.036	0.705	0.057	0.938	0.019	0.709	0.055	0.8215
5.000_sigmoid_scale_-1.0_both	sigmoid	both	5	scale		-1	0.791	0.038	0.694	0.051	0.936	0.02	0.706	0.059	0.815
5.000_sigmoid_auto_-1.0_both	sigmoid	both	5	auto		-1	0.791	0.038	0.694	0.051	0.936	0.02	0.706	0.059	0.815
0.500_sigmoid_scale_-10.0_both	sigmoid	both	0.5	scale		-10	0.5	0	0.698	0.032	0.929	0.021	0.024	0	0.8135
0.200_sigmoid_scale_-10.0_both	sigmoid	both	0.2	scale		-10	0.5	0	0.697	0.029	0.925	0.019	0.024	0	0.811
1.000_sigmoid_scale_-1.0_both	sigmoid	both	1	scale		-1	0.804	0.015	0.68	0.048	0.938	0.009	0.7	0.035	0.809
1.000_sigmoid_auto_-1.0_both	sigmoid	both	1	auto		-1	0.804	0.015	0.68	0.048	0.938	0.009	0.7	0.035	0.809
0.500_sigmoid_scale_-1.0_both	sigmoid	both	0.5	scale		-1	0.814	0.009	0.675	0.047	0.941	0.007	0.693	0.026	0.808
0.500_sigmoid_auto_-1.0_both	sigmoid	both	0.5	auto		-1	0.813	0.008	0.675	0.047	0.941	0.007	0.691	0.024	0.808
0.500_sigmoid_scale_-3.0_both	sigmoid	both	0.5	scale		-3	0.791	0.032	0.659	0.043	0.939	0.018	0.661	0.044	0.799
0.100_sigmoid_scale_-1.0_both	sigmoid	both	0.1	scale		-1	0.853	0.013	0.648	0.041	0.949	0.016	0.606	0.022	0.7985
0.100_sigmoid_auto_-1.0_both	sigmoid	both	0.1	auto		-1	0.853	0.013	0.648	0.041	0.949	0.016	0.606	0.022	0.7985
2.000_sigmoid_scale_-1.0_both	sigmoid	both	2	scale		-1	0.791	0.03	0.626	0.044	0.928	0.012	0.678	0.04	0.777
2.000_sigmoid_auto_-1.0_both	sigmoid	both	2	auto		-1	0.791	0.03	0.626	0.044	0.928	0.013	0.678	0.04	0.777
0.200_sigmoid_scale_-1.0_both	sigmoid	both	0.2	scale		-1	0.839	0.021	0.599	0.088	0.937	0.022	0.671	0.045	0.768
10.000_sigmoid_auto_-1.0_both	sigmoid	both	10	auto		-1	0.792	0.028	0.6	0.073	0.927	0.019	0.68	0.051	0.7635
10.000_sigmoid_scale_-1.0_both	sigmoid	both	10	scale		-1	0.791	0.028	0.599	0.072	0.927	0.019	0.677	0.053	0.763
5.000_sigmoid_scale_-1.0_both	sigmoid	both	5	scale		-1	0.784	0.032	0.588	0.046	0.923	0.015	0.664	0.043	0.7555
5.000_sigmoid_auto_-1.0_both	sigmoid	both	5	auto		-1	0.784	0.032	0.588	0.046	0.923	0.015	0.665	0.043	0.7555
0.200_sigmoid_scale_-3.0_both	sigmoid	both	0.2	scale		-3	0.721	0.022	0.587	0.041	0.923	0.02	0.57	0.039	0.755
0.200_sigmoid_scale_-0.5_both	sigmoid	both	0.2	scale		-0.5	0.862	0.023	0.519	0.077	0.931	0.021	0.472	0.026	0.725
0.010_sigmoid_scale_-1.0_both	sigmoid	both	0.01	scale		-1	0.803	0.034	0.518	0.085	0.925	0.027	0.453	0.048	0.7215
30.000_sigmoid_auto_-1.0_both	sigmoid	both	30	auto		-1	0.786	0.021	0.525	0.08	0.916	0.019	0.623	0.042	0.7205
30.000_sigmoid_scale_-1.0_both	sigmoid	both	30	scale		-1	0.784	0.024	0.515	0.085	0.916	0.019	0.614	0.052	0.7155
0.010_sigmoid_scale_0.0_both	sigmoid	both	0.01	scale		0	0.838	0.036	0.4	0.061	0.92	0.029	0.218	0.022	0.66
0.500_sigmoid_scale_-5.0_both	sigmoid	both	0.5	scale		-5	0.503	0.002	0.408	0.053	0.879	0.026	0.011	0.009	0.6435
0.200_sigmoid_scale_-5.0_both	sigmoid	both	0.2	scale		-5	0.503	0.002	0.404	0.052	0.879	0.026	0.011	0.009	0.6415
0.010_sigmoid_scale_0.3_both	sigmoid	both	0.01	scale		0.3	0.832	0.036	0.365	0.058	0.915	0.029	0.19	0.017	0.64
0.100_sigmoid_scale_0.0_both	sigmoid	both	0.1	scale		0	0.872	0.017	0.344	0.009	0.93	0.017	0.196	0.006	0.637
0.100_sigmoid_auto_0.0_both	sigmoid	both	0.1	auto		0	0.873	0.018	0.334	0.008	0.93	0.017	0.195	0.009	0.632
1.000_sigmoid_scale_3.0_both	sigmoid	both	1	scale		3	0.851	0.011	0.325	0.035	0.918	0.011	0.163	0.003	0.6215
1.000_sigmoid_auto_3.0_both	sigmoid	both	1	auto		3	0.851	0.011	0.325	0.035	0.918	0.011	0.164	0.003	0.6215
0.500_sigmoid_scale_3.0_both	sigmoid	both	0.5	scale		3	0.817	0.014	0.315	0.033	0.905	0.017	0.185	0.005	0.61
0.500_sigmoid_auto_3.0_both	sigmoid	both	0.5	auto		3	0.816	0.013	0.315	0.033	0.905	0.017	0.185	0.004	0.61
2.000_sigmoid_auto_3.0_both	sigmoid	both	2	auto		3	0.845	0.021	0.292	0.051	0.917	0.014	0.149	0.009	0.6045
2.000_sigmoid_scale_3.0_both	sigmoid	both	2	scale		3	0.846	0.02	0.291	0.051	0.916	0.014	0.149	0.009	0.6035
0.010_sigmoid_scale_1.0_both	sigmoid	both	0.01	scale		1	0.793	0.029	0.308	0.048	0.89	0.032	0.187	0.021	0.599
2.000_sigmoid_scale_3.0_both	sigmoid	both	2	scale		3	0.847	0.011	0.283	0.038	0.91	0.01	0.144	0.004	0.5965
2.000_sigmoid_auto_3.0_both	sigmoid	both	2	auto		3	0.846	0.009	0.283	0.037	0.91	0.009	0.144	0.003	0.5965
0.001_sigmoid_scale_-1.0_both	sigmoid	both	0.001	scale		-1	0.604	0.094	0.3	0.04	0.879	0.012	0.031	0.013	0.5895
0.100_sigmoid_auto_0.3_both	sigmoid	both	0.1	auto		0.3	0.851	0.013	0.248	0.019	0.917	0.018	0.148	0.002	0.5825
0.500_sigmoid_auto_0.0_both	sigmoid	both	0.5	auto		0	0.836	0.013	0.257	0.029	0.907	0.004	0.145	0.004	0.582
0.500_sigmoid_scale_0.0_both	sigmoid	both	0.5	scale		0	0.835	0.009	0.257	0.028	0.905	0.006	0.144	0.004	0.581
0.100_sigmoid_scale_0.3_both	sigmoid	both	0.1	scale		0.3	0.849	0.012	0.241	0.019	0.915	0.017	0.146	0.003	0.578
0.100_sigmoid_auto_1.0_both	sigmoid	both	0.1	auto		1	0.845	0.014	0.227	0.02	0.911	0.02	0.133	0.005	0.569
0.100_sigmoid_scale_1.0_both	sigmoid	both	0.1	scale		1	0.845	0.014	0.226	0.02	0.911	0.02	0.133	0.005	0.5685
1.000_sigmoid_auto_0.0_both	sigmoid	both	1	auto		0	0.822	0.007	0.225	0.019	0.9	0.007	0.14	0.004	0.5625
1.000_sigmoid_scale_0.0_both	sigmoid	both	1	scale		0	0.825	0.01	0.224	0.017	0.896	0.009	0.139	0.004	0.56
5.000_sigmoid_auto_3.0_both	sigmoid	both	5	auto		3	0.829	0.026	0.204	0.032	0.899	0.017	0.114	0.004	0.5515
5.000_sigmoid_scale_3.0_both	sigmoid	both	5	scale		3	0.828	0.027	0.201	0.034	0.899	0.017	0.113	0.005	0.55
2.000_sigmoid_auto_0.0_both	sigmoid	both	2	auto		0	0.814	0.026	0.206	0.038	0.89	0.02	0.137	0.01	0.548
5.000_sigmoid_scale_0.0_both	sigmoid	both	5	scale		0	0.8	0.024	0.21	0.015	0.884	0.011	0.133	0.009	0.547
0.500_sigmoid_scale_0.3_both	sigmoid	both	0.5	scale		0.3	0.82	0.021	0.197	0.042	0.893	0.01	0.105	0.006	0.545
5.000_sigmoid_auto_0.0_both	sigmoid	both	5	auto		0	0.801	0.027	0.202	0.031	0.886	0.01	0.133	0.01	0.544
0.500_sigmoid_auto_0.3_both	sigmoid	both	0.5	auto		0.3	0.82	0.021	0.194	0.042	0.893	0.011	0.104	0.006	0.5435
2.000_sigmoid_scale_0.0_both	sigmoid	both	2	scale		0	0.804	0.02	0.201	0.034	0.886	0.018	0.132	0.007	0.5435
2.000_sigmoid_scale_0.0_both	sigmoid	both	2	scale		0	0.808	0.015	0.195	0.024	0.884	0.011	0.132	0.004	0.5395
2.000_sigmoid_auto_0.0_both	sigmoid	both	2	auto		0	0.809	0.021	0.189	0.022	0.886	0.014	0.133	0.005	0.5375
0.001_sigmoid_scale_0.0_both	sigmoid	both	0.001	scale		0	0.667	0.049	0.21	0.035	0.864	0.012	0.247	0.051	0.537
0.100_sigmoid_scale_3.0_both	sigmoid	both	0.1	scale		3	0.698	0.033	0.23	0.038	0.84	0.028	0.044	0.006	0.535
0.100_sigmoid_auto_3.0_both	sigmoid	both	0.1	auto		3	0.697	0.032	0.23	0.038	0.84	0.028	0.043	0.006	0.535
10.000_sigmoid_auto_0.0_both	sigmoid	both	10	auto		0	0.807	0.019	0.182	0.032	0.886	0.012	0.133	0.005	0.534
30.000_sigmoid_auto_0.0_both	sigmoid	both	30	auto		0	0.788	0.026	0.187	0.028	0.88	0.021	0.127	0.011	0.5335
5.000_sigmoid_scale_3.0_both	sigmoid	both	5	scale		3	0.821	0.006	0.175	0.026	0.885	0.01	0.111	0.002	0.53
5.000_sigmoid_auto_0.0_both	sigmoid	both	5	auto		0	0.8	0.019	0.185	0.036	0.875	0.011	0.133	0.007	0.53
5.000_sigmoid_auto_3.0_both	sigmoid	both	5	auto		3	0.821	0.006	0.175	0.026	0.885	0.01	0.111	0.002	0.53
0.001_sigmoid_scale_0.3_both	sigmoid	both	0.001	scale		0.3	0.685	0.103	0.197	0.034	0.859	0.012	0.126	0.056	0.528
1.000_sigmoid_auto_0.3_both	sigmoid	both	1	auto		0.3	0.807	0.025	0.176	0.024	0.88	0.009	0.098	0.007	0.528
10.000_sigmoid_scale_0.0_both	sigmoid	both	10	scale		0	0.798	0.027	0.175	0.035	0.88	0.019	0.131	0.008	0.5275
30.000_sigmoid_scale_0.0_both	sigmoid	both	30	scale		0	0.791	0.025	0.172	0.039	0.881	0.02	0.126	0.007	0.5265
5.000_sigmoid_scale_0.0_both	sigmoid	both	5	scale		0	0.801	0.019	0.175	0.034	0.878	0.01	0.133	0.007	0.5265
1.000_sigmoid_scale_0.3_both	sigmoid	both	1	scale		0.3	0.803	0.018	0.17	0.021	0.881	0.011	0.097	0.005	0.5255
5.000_sigmoid_auto_0.3_both	sigmoid	both	5	auto		0.3	0.794	0.03	0.157	0.039	0.875	0.019	0.095	0.006	0.516
5.000_sigmoid_scale_0.3_both	sigmoid	both	5	scale		0.3	0.788	0.029	0.16	0.041	0.869	0.018	0.093	0.005	0.5145
2.000_sigmoid_scale_0.3_both	sigmoid	both	2	scale		0.3	0.798	0.024	0.152	0.039	0.873	0.018	0.096	0.004	0.5125
2.000_sigmoid_auto_0.3_both	sigmoid	both	2	auto		0.3	0.793	0.029	0.152	0.037	0.871	0.016	0.095	0.004	0.5115
0.500_sigmoid_auto_1.0_both	sigmoid	both	0.5	auto		1	0.799	0.008	0.143	0.017	0.875	0.011	0.086	0.002	0.509
0.500_sigmoid_scale_1.0_both	sigmoid	both	0.5	scale		1	0.791	0.008	0.141	0.016	0.872	0.01	0.084	0.002	0.5065
10.000_sigmoid_scale_3.0_both	sigmoid	both	10	scale		3	0.789	0.014	0.136	0.017	0.868	0.011	0.09	0.006	0.502
10.000_sigmoid_scale_0.3_both	sigmoid	both	10	scale		0.3	0.785	0.017	0.136	0.01	0.866	0.014	0.092	0.005	0.501
10.000_sigmoid_auto_3.0_both	sigmoid	both	10	auto		3	0.785	0.013	0.136	0.018	0.864	0.014	0.088	0.004	0.5
10.000_sigmoid_auto_0.3_both	sigmoid	both	10	auto		0.3	0.782	0.019	0.133	0.019	0.862	0.015	0.091	0.006	0.4975
2.000_sigmoid_scale_0.3_both	sigmoid	both	2	scale		0.3	0.786	0.005	0.137	0.012	0.858	0.007	0.097	0.003	0.4975
2.000_sigmoid_auto_0.3_both	sigmoid	both	2	auto		0.3	0.783	0.005	0.13	0.011	0.857	0.008	0.096	0.003	0.4935
30.000_sigmoid_scale_0.3_both	sigmoid	both	30	scale		0.3	0.78	0.024	0.123	0.018	0.859	0.021	0.091	0.008	0.491
1.000_sigmoid_scale_1.0_both	sigmoid	both	1	scale		1	0.786	0.007	0.122	0.019	0.859	0.01	0.078	0.001	0.4905
1.000_sigmoid_auto_1.0_both	sigmoid	both	1	auto		1	0.788	0.011	0.121	0.015	0.86	0.01	0.079	0.002	0.4905
30.000_sigmoid_auto_0.3_both	sigmoid	both	30	auto		0.3	0.781	0.024	0.119	0.013	0.857	0.022	0.091	0.005	0.488
5.000_sigmoid_scale_0.3_both	sigmoid	both	5	scale		0.3	0.778	0.011	0.125	0.013	0.85	0.006	0.094	0.002	0.4875
5.000_sigmoid_auto_0.3_both	sigmoid	both	5	auto		0.3	0.777	0.012	0.124	0.014	0.848	0.004	0.093	0.002	0.486
2.000_sigmoid_auto_1.0_both	sigmoid	both	2	auto		1	0.782	0.025	0.12	0.031	0.85	0.018	0.08	0.004	0.485
5.000_sigmoid_auto_1.0_both	sigmoid	both	5	auto		1	0.775	0.018	0.118	0.026	0.85	0.018	0.077	0.004	0.484
2.000_sigmoid_scale_1.0_both	sigmoid	both	2	scale		1	0.782	0.023	0.116	0.028	0.849	0.017	0.08	0.003	0.4825
10.000_sigmoid_auto_1.0_both	sigmoid	both	10	auto		1	0.765	0.023	0.115	0.031	0.834	0.025	0.075	0.005	0.4745
5.000_sigmoid_scale_1.0_both	sigmoid	both	5	scale		1	0.778	0.019	0.102	0.024	0.844	0.017	0.077	0.004	0.473
30.000_sigmoid_auto_3.0_both	sigmoid	both	30	auto		3	0.762	0.018	0.104	0.017	0.837	0.021	0.075	0.005	0.4705
30.000_sigmoid_scale_3.0_both	sigmoid	both	30	scale		3	0.764	0.024	0.104	0.018	0.836	0.023	0.075	0.005	0.47
10.000_sigmoid_scale_1.0_both	sigmoid	both	10	scale		1	0.752	0.012	0.103	0.015	0.831	0.019	0.072	0.003	0.467
30.000_sigmoid_auto_1.0_both	sigmoid	both	30	auto		1	0.754	0.014	0.099	0.014	0.826	0.017	0.071	0.002	0.4625
30.000_sigmoid_scale_1.0_both	sigmoid	both	30	scale		1	0.75	0.017	0.096	0.013	0.824	0.018	0.071	0.003	0.46
5.000_sigmoid_scale_10.0_both	sigmoid	both	5	scale		10	0.5	0	0.103	0.036	0.809	0.026	0.024	0	0.456
2.000_sigmoid_scale_1.0_both	sigmoid	both	2	scale		1	0.745	0.011	0.093	0.013	0.818	0.013	0.074	0.002	0.4555
2.000_sigmoid_scale_10.0_both	sigmoid	both	2	scale		10	0.5	0	0.102	0.035	0.808	0.026	0.024	0	0.455
2.000_sigmoid_auto_1.0_both	sigmoid	both	2	auto		1	0.754	0.008	0.092	0.017	0.818	0.013	0.076	0.001	0.455
5.000_sigmoid_scale_1.0_both	sigmoid	both	5	scale		1	0.74	0.008	0.09	0.013	0.814	0.013	0.072	0.002	0.452
5.000_sigmoid_auto_1.0_both	sigmoid	both	5	auto		1	0.74	0.007	0.09	0.013	0.812	0.015	0.072	0.001	0.451
2.000_sigmoid_auto_10.0_both	sigmoid	both	2	auto		10	0.5	0	0.095	0.033	0.803	0.032	0.024	0	0.449
5.000_sigmoid_auto_10.0_both	sigmoid	both	5	auto		10	0.5	0	0.096	0.033	0.802	0.032	0.024	0	0.449
0.500_sigmoid_scale_10.0_both	sigmoid	both	0.5	scale		10	0.5	0	0.087	0.024	0.808	0.019	0.022	0	0.4475
1.000_sigmoid_scale_10.0_both	sigmoid	both	1	scale		10	0.5	0	0.087	0.024	0.808	0.019	0.022	0	0.4475
1.000_sigmoid_auto_10.0_both	sigmoid	both	1	auto		10	0.5	0	0.083	0.017	0.802	0.015	0.022	0	0.4425
0.500_sigmoid_auto_10.0_both	sigmoid	both	0.5	auto		10	0.5	0	0.082	0.017	0.802	0.015	0.022	0	0.442
10.000_sigmoid_scale_10.0_both	sigmoid	both	10	scale		10	0.5	0	0.077	0.02	0.8	0.024	0.024	0	0.4385
30.000_sigmoid_scale_10.0_both	sigmoid	both	30	scale		10	0.5	0	0.072	0.018	0.804	0.027	0.024	0	0.438
10.000_sigmoid_auto_10.0_both	sigmoid	both	10	auto		10	0.5	0	0.076	0.017	0.799	0.024	0.024	0	0.4375
30.000_sigmoid_auto_10.0_both	sigmoid	both	30	auto		10	0.5	0	0.073	0.016	0.8	0.024	0.024	0	0.4365
0.100_sigmoid_auto_10.0_both	sigmoid	both	0.1	auto		10	0.5	0	0.076	0.015	0.781	0.021	0.024	0	0.4285
0.100_sigmoid_scale_10.0_both	sigmoid	both	0.1	scale		10	0.5	0	0.078	0.017	0.777	0.022	0.024	0	0.4275
5.000_sigmoid_auto_10.0_both	sigmoid	both	5	auto		10	0.5	0	0.075	0.016	0.778	0.021	0.025	0	0.4265
2.000_sigmoid_scale_10.0_both	sigmoid	both	2	scale		10	0.5	0	0.074	0.014	0.776	0.018	0.025	0	0.425
5.000_sigmoid_scale_10.0_both	sigmoid	both	5	scale		10	0.5	0	0.074	0.014	0.776	0.018	0.025	0	0.425
2.000_sigmoid_auto_10.0_both	sigmoid	both	2	auto		10	0.5	0	0.073	0.013	0.776	0.018	0.025	0	0.4245
10.000_sigmoid_scale_-10.0_desc	sigmoid	desc	10	scale		-10	0.5	0.002	0.357	0.057	0.833	0.041	0.024	0	0.595
10.000_sigmoid_auto_-10.0_desc	sigmoid	desc	10	auto		-10	0.496	0.007	0.349	0.024	0.837	0.034	0.024	0	0.593
5.000_sigmoid_scale_-10.0_desc	sigmoid	desc	5	scale		-10	0.497	0.007	0.335	0.027	0.831	0.043	0.024	0	0.583
5.000_sigmoid_auto_-10.0_desc	sigmoid	desc	5	auto		-10	0.496	0.007	0.304	0.079	0.827	0.042	0.024	0	0.5655
1.000_sigmoid_auto_-10.0_desc	sigmoid	desc	1	auto		-10	0.501	0	0.261	0.079	0.825	0.047	0.024	0	0.543
1.000_sigmoid_scale_-10.0_desc	sigmoid	desc	1	scale		-10	0.499	0.002	0.229	0.054	0.822	0.045	0.024	0	0.5255
0.001_sigmoid_scale_-1.0_desc	sigmoid	desc	0.001	scale		-1	0.678	0.036	0.177	0.056	0.833	0.031	0.149	0.023	0.505
0.001_sigmoid_auto_-1.0_desc	sigmoid	desc	0.001	auto		-1	0.677	0.037	0.178	0.056	0.832	0.032	0.159	0.025	0.505
10.000_sigmoid_scale_-6.0_desc	sigmoid	desc	10	scale		-6	0.622	0.018	0.17	0.024	0.834	0.011	0.281	0.04	0.502
10.000_sigmoid_auto_-6.0_desc	sigmoid	desc	10	auto		-6	0.619	0.017	0.172	0.028	0.831	0.014	0.281	0.04	0.5015
5.000_sigmoid_scale_-6.0_desc	sigmoid	desc	5	scale		-6	0.602	0.009	0.16	0.023	0.825	0.013	0.272	0.027	0.4925
5.000_sigmoid_auto_-6.0_desc	sigmoid	desc	5	auto		-6	0.599	0.012	0.162	0.027	0.82	0.015	0.276	0.035	0.491
0.001_sigmoid_scale_-1.0_desc	sigmoid	desc	0.001	scale		-1	0.694	0.041	0.154	0.029	0.822	0.022	0.157	0.033	0.488
0.001_sigmoid_auto_-1.0_desc	sigmoid	desc	0.001	auto		-1	0.687	0.039	0.152	0.029	0.821	0.021	0.157	0.034	0.4865
1.000_sigmoid_auto_-3.0_desc	sigmoid	desc	1	auto		-3	0.816	0.024	0.101	0.015	0.869	0.023	0.163	0.017	0.485
1.000_sigmoid_scale_-3.0_desc	sigmoid	desc	1	scale		-3	0.813	0.026	0.099	0.014	0.867	0.024	0.162	0.019	0.483
1.000_sigmoid_scale_-6.0_desc	sigmoid	desc	1	scale		-6	0.563	0.014	0.146	0.028	0.801	0.011	0.203	0.044	0.4735
1.000_sigmoid_auto_-6.0_desc	sigmoid	desc	1	auto		-6	0.561	0.015	0.143	0.029	0.796	0.012	0.198	0.048	0.4695
5.000_sigmoid_auto_-3.0_desc	sigmoid	desc	5	auto		-3	0.801	0.011	0.084	0.01	0.836	0.022	0.153	0.017	0.46
5.000_sigmoid_scale_-3.0_desc	sigmoid	desc	5	scale		-3	0.787	0.03	0.088	0.023	0.821	0.034	0.161	0.049	0.4545
0.001_sigmoid_auto_0.0_desc	sigmoid	desc	0.001	auto		0	0.736	0.033	0.108	0.021	0.8	0.036	0.07	0.005	0.454
0.010_sigmoid_auto_-1.0_desc	sigmoid	desc	0.01	auto		-1	0.767	0.017	0.073	0.016	0.83	0.011	0.081	0.003	0.4515
0.001_sigmoid_scale_0.0_desc	sigmoid	desc	0.001	scale		0	0.737	0.032	0.103	0.019	0.798	0.034	0.068	0.004	0.4505
0.001_sigmoid_auto_0.0_desc	sigmoid	desc	0.001	auto		0	0.732	0.023	0.095	0.016	0.804	0.022	0.068	0.002	0.4495
0.001_sigmoid_scale_0.0_desc	sigmoid	desc	0.001	scale		0	0.731	0.022	0.094	0.016	0.804	0.022	0.066	0.002	0.449
0.010_sigmoid_scale_-1.0_desc	sigmoid	desc	0.01	scale		-1	0.76	0.019	0.069	0.016	0.818	0.01	0.077	0.002	0.4435
10.000_sigmoid_auto_-3.0_desc	sigmoid	desc	10	auto		-3	0.774	0.031	0.076	0.012	0.809	0.035	0.134	0.024	0.4425
0.001_sigmoid_auto_0.3_desc	sigmoid	desc	0.001	auto		0.3	0.714	0.026	0.087	0.017	0.787	0.024	0.057	0.002	0.437
0.001_sigmoid_scale_0.3_desc	sigmoid	desc	0.001	scale		0.3	0.713	0.028	0.085	0.016	0.786	0.024	0.055	0.002	0.4355
10.000_sigmoid_scale_-3.0_desc	sigmoid	desc	10	scale		-3	0.772	0.027	0.073	0.008	0.798	0.031	0.132	0.025	0.4355
0.001_sigmoid_auto_0.3_desc	sigmoid	desc	0.001	auto		0.3	0.706	0.035	0.089	0.016	0.771	0.039	0.054	0.005	0.43
0.010_sigmoid_auto_-1.0_desc	sigmoid	desc	0.01	auto		-1	0.742	0.019	0.052	0.008	0.801	0.029	0.07	0.003	0.4265
0.001_sigmoid_scale_0.3_desc	sigmoid	desc	0.001	scale		0.3	0.705	0.033	0.084	0.014	0.768	0.039	0.053	0.004	0.426
1.000_sigmoid_auto_-2.0_desc	sigmoid	desc	1	auto		-2	0.757	0.03	0.049	0.009	0.8	0.033	0.088	0.009	0.4245
0.010_sigmoid_scale_-1.0_desc	sigmoid	desc	0.01	scale		-1	0.735	0.02	0.048	0.009	0.795	0.028	0.066	0.003	0.4215
1.000_sigmoid_scale_-2.0_desc	sigmoid	desc	1	scale		-2	0.757	0.03	0.047	0.009	0.796	0.031	0.086	0.009	0.4215
0.001_sigmoid_scale_1.0_desc	sigmoid	desc	0.001	scale		1	0.682	0.026	0.093	0.023	0.748	0.028	0.048	0.003	0.4205
0.001_sigmoid_auto_1.0_desc	sigmoid	desc	0.001	auto		1	0.683	0.027	0.093	0.022	0.747	0.028	0.049	0.003	0.42
0.001_sigmoid_auto_1.0_desc	sigmoid	desc	0.001	auto		1	0.674	0.03	0.096	0.022	0.735	0.043	0.046	0.004	0.4155
0.001_sigmoid_scale_1.0_desc	sigmoid	desc	0.001	scale		1	0.67	0.032	0.093	0.021	0.734	0.043	0.045	0.004	0.4135
5.000_sigmoid_auto_-2.0_desc	sigmoid	desc	5	auto		-2	0.726	0.043	0.046	0.009	0.779	0.036	0.077	0.011	0.4125
5.000_sigmoid_scale_-2.0_desc	sigmoid	desc	5	scale		-2	0.727	0.04	0.044	0.009	0.778	0.034	0.076	0.01	0.411
10.000_sigmoid_scale_-2.0_desc	sigmoid	desc	10	scale		-2	0.723	0.04	0.044	0.009	0.776	0.034	0.074	0.009	0.41
10.000_sigmoid_auto_-2.0_desc	sigmoid	desc	10	auto		-2	0.722	0.04	0.045	0.009	0.775	0.036	0.075	0.01	0.41
0.100_sigmoid_auto_-1.0_desc	sigmoid	desc	0.1	auto		-1	0.733	0.012	0.051	0.015	0.768	0.007	0.061	0.001	0.4095
0.001_sigmoid_auto_3.0_desc	sigmoid	desc	0.001	auto		3	0.5	0	0.093	0.017	0.716	0.031	0.009	0.011	0.4045
0.010_sigmoid_auto_3.0_desc	sigmoid	desc	0.01	auto		3	0.532	0.027	0.093	0.017	0.716	0.031	0.072	0.062	0.4045
10.000_sigmoid_auto_10.0_desc	sigmoid	desc	10	auto		10	0.5	0	0.093	0.017	0.716	0.031	0.004	0.009	0.4045
0.001_sigmoid_scale_3.0_desc	sigmoid	desc	0.001	scale		3	0.5	0	0.093	0.017	0.715	0.031	0.009	0.011	0.404
0.010_sigmoid_scale_3.0_desc	sigmoid	desc	0.01	scale		3	0.551	0.035	0.093	0.017	0.715	0.031	0.061	0.046	0.404
10.000_sigmoid_scale_10.0_desc	sigmoid	desc	10	scale		10	0.5	0	0.093	0.017	0.715	0.031	0.004	0.009	0.404
0.100_sigmoid_scale_-1.0_desc	sigmoid	desc	0.1	scale		-1	0.723	0.01	0.049	0.014	0.758	0.008	0.058	0.001	0.4035
0.001_sigmoid_auto_3.0_desc	sigmoid	desc	0.001	auto		3	0.5	0	0.098	0.033	0.706	0.047	0.019	0.009	0.402
0.010_sigmoid_auto_3.0_desc	sigmoid	desc	0.01	auto		3	0.613	0.052	0.098	0.033	0.706	0.047	0.093	0.054	0.402
1.000_sigmoid_auto_-1.0_desc	sigmoid	desc	1	auto		-1	0.711	0.013	0.047	0.013	0.756	0.008	0.057	0.001	0.4015
0.010_sigmoid_scale_3.0_desc	sigmoid	desc	0.01	scale		3	0.596	0.056	0.097	0.032	0.705	0.047	0.119	0.058	0.401
0.001_sigmoid_scale_3.0_desc	sigmoid	desc	0.001	scale		3	0.5	0	0.097	0.032	0.703	0.047	0.019	0.009	0.4
1.000_sigmoid_scale_-1.0_desc	sigmoid	desc	1	scale		-1	0.702	0.016	0.047	0.014	0.749	0.008	0.055	0.001	0.398
0.100_sigmoid_auto_-1.0_desc	sigmoid	desc	0.1	auto		-1	0.704	0.026	0.036	0.005	0.741	0.029	0.051	0.003	0.3885
0.100_sigmoid_scale_-1.0_desc	sigmoid	desc	0.1	scale		-1	0.699	0.025	0.037	0.006	0.736	0.029	0.05	0.003	0.3865
1.000_sigmoid_auto_-1.0_desc	sigmoid	desc	1	auto		-1	0.685	0.039	0.035	0.005	0.73	0.028	0.048	0.005	0.3825
10.000_sigmoid_auto_-1.0_desc	sigmoid	desc	10	auto		-1	0.68	0.039	0.035	0.005	0.728	0.028	0.047	0.005	0.3815
1.000_sigmoid_scale_-1.0_desc	sigmoid	desc	1	scale		-1	0.68	0.036	0.035	0.005	0.723	0.026	0.047	0.004	0.379
10.000_sigmoid_scale_-1.0_desc	sigmoid	desc	10	scale		-1	0.671	0.037	0.035	0.005	0.721	0.026	0.046	0.005	0.378
0.100_sigmoid_auto_3.0_desc	sigmoid	desc	0.1	auto		3	0.598	0.018	0.054	0.012	0.673	0.027	0.03	0.001	0.3635
0.010_sigmoid_auto_0.0_desc	sigmoid	desc	0.01	auto		0	0.668	0.022	0.039	0.005	0.687	0.03	0.044	0.002	0.363
0.010_sigmoid_scale_0.0_desc	sigmoid	desc	0.01	scale		0	0.662	0.028	0.038	0.005	0.683	0.031	0.043	0.003	0.3605
0.100_sigmoid_scale_3.0_desc	sigmoid	desc	0.1	scale		3	0.591	0.015	0.05	0.011	0.665	0.027	0.03	0.001	0.3575
0.010_sigmoid_auto_0.0_desc	sigmoid	desc	0.01	auto		0	0.648	0.022	0.037	0.005	0.674	0.02	0.043	0.003	0.3555
0.010_sigmoid_scale_0.0_desc	sigmoid	desc	0.01	scale		0	0.647	0.024	0.036	0.004	0.669	0.022	0.043	0.003	0.3525
0.010_sigmoid_auto_0.3_desc	sigmoid	desc	0.01	auto		0.3	0.635	0.027	0.036	0.007	0.655	0.034	0.038	0.003	0.3455
0.001_sigmoid_0.1_-1.0_desc	sigmoid	desc	0.001	0.1		-1	0.605	0.032	0.029	0.005	0.659	0.022	0.033	0.004	0.344
0.010_sigmoid_scale_0.3_desc	sigmoid	desc	0.01	scale		0.3	0.629	0.027	0.035	0.007	0.653	0.033	0.037	0.003	0.344
0.100_sigmoid_auto_3.0_desc	sigmoid	desc	0.1	auto		3	0.576	0.019	0.043	0.005	0.64	0.024	0.03	0.002	0.3415
0.001_sigmoid_0.1_0.0_desc	sigmoid	desc	0.001	0.1		0	0.599	0.037	0.028	0.006	0.655	0.024	0.032	0.004	0.3415
0.001_sigmoid_0.1_0.3_desc	sigmoid	desc	0.001	0.1		0.3	0.599	0.026	0.028	0.005	0.653	0.02	0.032	0.003	0.3405
0.001_sigmoid_0.1_-1.0_desc	sigmoid	desc	0.001	0.1		-1	0.603	0.018	0.025	0.005	0.655	0.015	0.035	0.003	0.34
0.100_sigmoid_auto_0.0_desc	sigmoid	desc	0.1	auto		0	0.635	0.036	0.027	0.004	0.649	0.036	0.038	0.004	0.338
0.001_sigmoid_0.1_1.0_desc	sigmoid	desc	0.001	0.1		1	0.609	0.019	0.025	0.004	0.65	0.011	0.032	0.002	0.3375
0.100_sigmoid_scale_0.0_desc	sigmoid	desc	0.1	scale		0	0.634	0.038	0.026	0.004	0.647	0.037	0.037	0.004	0.3365
0.001_sigmoid_0.5_0.3_desc	sigmoid	desc	0.001	0.5		0.3	0.596	0.033	0.026	0.004	0.646	0.02	0.032	0.003	0.336
0.001_sigmoid_0.5_-1.0_desc	sigmoid	desc	0.001	0.5		-1	0.593	0.035	0.026	0.005	0.645	0.025	0.032	0.004	0.3355
0.100_sigmoid_auto_0.0_desc	sigmoid	desc	0.1	auto		0	0.615	0.02	0.03	0.003	0.64	0.021	0.037	0.002	0.335
1.000_sigmoid_auto_0.0_desc	sigmoid	desc	1	auto		0	0.633	0.035	0.026	0.003	0.644	0.036	0.037	0.004	0.335
1.000_sigmoid_scale_0.0_desc	sigmoid	desc	1	scale		0	0.631	0.035	0.026	0.004	0.643	0.037	0.037	0.004	0.3345
10.000_sigmoid_auto_0.0_desc	sigmoid	desc	10	auto		0	0.631	0.033	0.026	0.003	0.643	0.036	0.037	0.004	0.3345
10.000_sigmoid_scale_0.0_desc	sigmoid	desc	10	scale		0	0.631	0.035	0.026	0.004	0.642	0.037	0.037	0.004	0.334
0.100_sigmoid_scale_0.0_desc	sigmoid	desc	0.1	scale		0	0.612	0.023	0.03	0.003	0.637	0.022	0.036	0.002	0.3335
1.000_sigmoid_auto_0.0_desc	sigmoid	desc	1	auto		0	0.609	0.023	0.031	0.005	0.636	0.021	0.036	0.002	0.3335
0.001_sigmoid_0.5_0.0_desc	sigmoid	desc	0.001	0.5		0	0.586	0.024	0.025	0.005	0.642	0.019	0.03	0.002	0.3335
0.001_sigmoid_0.5_1.0_desc	sigmoid	desc	0.001	0.5		1	0.59	0.024	0.025	0.005	0.642	0.019	0.031	0.002	0.3335
0.100_sigmoid_scale_3.0_desc	sigmoid	desc	0.1	scale		3	0.57	0.019	0.037	0.005	0.628	0.023	0.029	0.002	0.3325
0.001_sigmoid_0.1_0.0_desc	sigmoid	desc	0.001	0.1		0	0.597	0.006	0.023	0.002	0.641	0.007	0.034	0.001	0.332
0.010_sigmoid_auto_1.0_desc	sigmoid	desc	0.01	auto		1	0.608	0.023	0.034	0.007	0.63	0.032	0.034	0.002	0.332
0.001_sigmoid_0.1_1.0_desc	sigmoid	desc	0.001	0.1		1	0.598	0.014	0.023	0.002	0.64	0.006	0.034	0.002	0.3315
1.000_sigmoid_scale_0.0_desc	sigmoid	desc	1	scale		0	0.61	0.024	0.03	0.005	0.633	0.022	0.036	0.002	0.3315
0.001_sigmoid_0.1_0.3_desc	sigmoid	desc	0.001	0.1		0.3	0.589	0.014	0.023	0.005	0.639	0.013	0.033	0.002	0.331
0.010_sigmoid_auto_0.3_desc	sigmoid	desc	0.01	auto		0.3	0.616	0.019	0.032	0.002	0.63	0.026	0.038	0.002	0.331
0.010_sigmoid_scale_1.0_desc	sigmoid	desc	0.01	scale		1	0.604	0.023	0.033	0.007	0.626	0.032	0.033	0.002	0.3295
0.001_sigmoid_0.5_-1.0_desc	sigmoid	desc	0.001	0.5		-1	0.591	0.01	0.023	0.003	0.635	0.007	0.033	0.001	0.329
0.001_sigmoid_0.5_3.0_desc	sigmoid	desc	0.001	0.5		3	0.588	0.016	0.024	0.005	0.634	0.016	0.03	0.001	0.329
0.001_sigmoid_0.5_0.0_desc	sigmoid	desc	0.001	0.5		0	0.591	0.013	0.023	0.003	0.634	0.007	0.033	0.002	0.3285
0.010_sigmoid_scale_0.3_desc	sigmoid	desc	0.01	scale		0.3	0.611	0.019	0.031	0.002	0.625	0.026	0.037	0.002	0.328
0.001_sigmoid_0.5_3.0_desc	sigmoid	desc	0.001	0.5		3	0.586	0.013	0.022	0.001	0.633	0.006	0.032	0.002	0.3275
0.100_sigmoid_auto_0.3_desc	sigmoid	desc	0.1	auto		0.3	0.607	0.034	0.028	0.005	0.627	0.038	0.033	0.003	0.3275
0.001_sigmoid_0.5_1.0_desc	sigmoid	desc	0.001	0.5		1	0.584	0.02	0.023	0.002	0.631	0.016	0.032	0.002	0.327
0.100_sigmoid_scale_0.3_desc	sigmoid	desc	0.1	scale		0.3	0.604	0.034	0.028	0.005	0.625	0.039	0.033	0.003	0.3265
0.100_sigmoid_0.1_0.0_desc	sigmoid	desc	0.1	0.1		0	0.6	0.024	0.029	0.013	0.623	0.016	0.032	0.002	0.326
1.000_sigmoid_auto_0.3_desc	sigmoid	desc	1	auto		0.3	0.604	0.034	0.028	0.005	0.624	0.039	0.033	0.003	0.326
10.000_sigmoid_auto_0.3_desc	sigmoid	desc	10	auto		0.3	0.604	0.034	0.028	0.005	0.624	0.039	0.033	0.003	0.326
0.001_sigmoid_0.5_0.3_desc	sigmoid	desc	0.001	0.5		0.3	0.587	0.013	0.022	0.001	0.629	0.007	0.033	0.002	0.3255
1.000_sigmoid_scale_0.3_desc	sigmoid	desc	1	scale		0.3	0.604	0.035	0.028	0.005	0.623	0.039	0.033	0.004	0.3255
10.000_sigmoid_scale_0.3_desc	sigmoid	desc	10	scale		0.3	0.604	0.035	0.028	0.005	0.623	0.039	0.033	0.004	0.3255
1.000_sigmoid_0.1_0.0_desc	sigmoid	desc	1	0.1		0	0.583	0.015	0.03	0.014	0.609	0.014	0.03	0.001	0.3195
0.010_sigmoid_0.1_-1.0_desc	sigmoid	desc	0.01	0.1		-1	0.581	0.016	0.027	0.005	0.605	0.025	0.032	0.002	0.316
0.100_sigmoid_0.5_0.3_desc	sigmoid	desc	0.1	0.5		0.3	0.587	0.034	0.026	0.011	0.606	0.03	0.03	0.003	0.316
10.000_sigmoid_0.1_0.0_desc	sigmoid	desc	10	0.1		0	0.578	0.024	0.027	0.015	0.604	0.021	0.029	0.002	0.3155
0.100_sigmoid_auto_0.3_desc	sigmoid	desc	0.1	auto		0.3	0.587	0.017	0.028	0.004	0.601	0.025	0.033	0.002	0.3145
0.100_sigmoid_auto_1.0_desc	sigmoid	desc	0.1	auto		1	0.585	0.023	0.03	0.007	0.598	0.036	0.031	0.002	0.314
0.010_sigmoid_auto_1.0_desc	sigmoid	desc	0.01	auto		1	0.589	0.028	0.028	0.002	0.599	0.028	0.033	0.003	0.3135
1.000_sigmoid_auto_0.3_desc	sigmoid	desc	1	auto		0.3	0.586	0.017	0.028	0.004	0.599	0.026	0.033	0.002	0.3135
0.100_sigmoid_scale_0.3_desc	sigmoid	desc	0.1	scale		0.3	0.586	0.017	0.028	0.004	0.598	0.026	0.033	0.002	0.313
0.100_sigmoid_scale_1.0_desc	sigmoid	desc	0.1	scale		1	0.579	0.026	0.03	0.006	0.596	0.036	0.03	0.003	0.313
1.000_sigmoid_scale_0.3_desc	sigmoid	desc	1	scale		0.3	0.584	0.017	0.029	0.005	0.596	0.026	0.032	0.002	0.3125
1.000_sigmoid_auto_3.0_desc	sigmoid	desc	1	auto		3	0.572	0.029	0.03	0.007	0.594	0.035	0.029	0.003	0.312
1.000_sigmoid_auto_1.0_desc	sigmoid	desc	1	auto		1	0.576	0.025	0.029	0.006	0.593	0.038	0.03	0.002	0.311
1.000_sigmoid_0.1_0.3_desc	sigmoid	desc	1	0.1		0.3	0.579	0.037	0.022	0.003	0.6	0.037	0.029	0.004	0.311
10.000_sigmoid_auto_1.0_desc	sigmoid	desc	10	auto		1	0.576	0.025	0.029	0.006	0.593	0.038	0.03	0.002	0.311
10.000_sigmoid_0.5_-1.0_desc	sigmoid	desc	10	0.5		-1	0.572	0.024	0.026	0.014	0.596	0.029	0.029	0.002	0.311
1.000_sigmoid_scale_1.0_desc	sigmoid	desc	1	scale		1	0.575	0.028	0.029	0.006	0.592	0.038	0.029	0.003	0.3105
1.000_sigmoid_scale_3.0_desc	sigmoid	desc	1	scale		3	0.571	0.03	0.03	0.007	0.591	0.035	0.029	0.003	0.3105
0.100_sigmoid_0.1_-1.0_desc	sigmoid	desc	0.1	0.1		-1	0.566	0.021	0.025	0.006	0.595	0.032	0.03	0.002	0.31
10.000_sigmoid_scale_1.0_desc	sigmoid	desc	10	scale		1	0.575	0.026	0.029	0.006	0.591	0.038	0.029	0.002	0.31
0.010_sigmoid_scale_1.0_desc	sigmoid	desc	0.01	scale		1	0.583	0.027	0.027	0.002	0.591	0.028	0.032	0.003	0.309
0.100_sigmoid_0.5_0.0_desc	sigmoid	desc	0.1	0.5		0	0.577	0.038	0.019	0.001	0.598	0.035	0.029	0.004	0.3085
10.000_sigmoid_0.5_0.3_desc	sigmoid	desc	10	0.5		0.3	0.583	0.03	0.02	0.003	0.597	0.032	0.03	0.003	0.3085
0.010_sigmoid_0.1_0.0_desc	sigmoid	desc	0.01	0.1		0	0.57	0.013	0.029	0.014	0.586	0.022	0.029	0.001	0.3075
1.000_sigmoid_0.5_0.3_desc	sigmoid	desc	1	0.5		0.3	0.574	0.04	0.02	0.003	0.595	0.036	0.029	0.004	0.3075
0.100_sigmoid_0.5_3.0_desc	sigmoid	desc	0.1	0.5		3	0.569	0.024	0.021	0.003	0.592	0.032	0.028	0.002	0.3065
0.001_sigmoid_0.5_10.0_desc	sigmoid	desc	0.001	0.5		10	0.567	0.012	0.016	0.002	0.596	0.024	0.028	0.001	0.306
0.010_sigmoid_0.1_-1.0_desc	sigmoid	desc	0.01	0.1		-1	0.583	0.032	0.022	0.003	0.59	0.04	0.03	0.003	0.306
0.010_sigmoid_0.5_-1.0_desc	sigmoid	desc	0.01	0.5		-1	0.57	0.026	0.019	0.002	0.593	0.027	0.029	0.002	0.306
0.010_sigmoid_0.5_0.3_desc	sigmoid	desc	0.01	0.5		0.3	0.575	0.04	0.02	0.004	0.592	0.035	0.029	0.004	0.306
10.000_sigmoid_auto_3.0_desc	sigmoid	desc	10	auto		3	0.565	0.032	0.028	0.006	0.584	0.036	0.028	0.003	0.306
0.100_sigmoid_0.5_-1.0_desc	sigmoid	desc	0.1	0.5		-1	0.572	0.01	0.023	0.003	0.588	0.016	0.03	0.001	0.3055
10.000_sigmoid_scale_3.0_desc	sigmoid	desc	10	scale		3	0.563	0.031	0.029	0.006	0.582	0.036	0.028	0.003	0.3055
0.010_sigmoid_0.1_0.3_desc	sigmoid	desc	0.01	0.1		0.3	0.565	0.021	0.023	0.005	0.587	0.031	0.028	0.002	0.305
10.000_sigmoid_0.1_1.0_desc	sigmoid	desc	10	0.1		1	0.575	0.036	0.022	0.006	0.588	0.03	0.029	0.003	0.305
0.010_sigmoid_0.5_0.0_desc	sigmoid	desc	0.01	0.5		0	0.573	0.009	0.021	0.001	0.588	0.013	0.031	0.001	0.3045
0.100_sigmoid_0.5_-1.0_desc	sigmoid	desc	0.1	0.5		-1	0.569	0.023	0.019	0.002	0.589	0.028	0.028	0.002	0.304
1.000_sigmoid_0.5_-1.0_desc	sigmoid	desc	1	0.5		-1	0.569	0.023	0.019	0.003	0.589	0.028	0.028	0.002	0.304
0.100_sigmoid_0.5_0.0_desc	sigmoid	desc	0.1	0.5		0	0.572	0.014	0.02	0.002	0.586	0.014	0.03	0.001	0.303
0.001_sigmoid_0.5_10.0_desc	sigmoid	desc	0.001	0.5		10	0.547	0.012	0.017	0.001	0.588	0.013	0.028	0.001	0.3025
0.010_sigmoid_0.5_0.3_desc	sigmoid	desc	0.01	0.5		0.3	0.577	0.011	0.02	0.002	0.585	0.012	0.031	0.001	0.3025
0.100_sigmoid_0.1_-1.0_desc	sigmoid	desc	0.1	0.1		-1	0.567	0.041	0.021	0.003	0.584	0.038	0.028	0.004	0.3025
0.010_sigmoid_0.1_0.0_desc	sigmoid	desc	0.01	0.1		0	0.573	0.014	0.021	0.002	0.582	0.013	0.031	0.002	0.3015
0.001_sigmoid_0.1_3.0_desc	sigmoid	desc	0.001	0.1		3	0.572	0.027	0.016	0.003	0.587	0.033	0.029	0.003	0.3015
1.000_sigmoid_0.1_-1.0_desc	sigmoid	desc	1	0.1		-1	0.572	0.029	0.023	0.007	0.58	0.035	0.029	0.003	0.3015
0.010_sigmoid_0.1_0.3_desc	sigmoid	desc	0.01	0.1		0.3	0.569	0.019	0.022	0.003	0.58	0.014	0.031	0.002	0.301
0.010_sigmoid_0.1_1.0_desc	sigmoid	desc	0.01	0.1		1	0.56	0.032	0.022	0.006	0.579	0.04	0.028	0.003	0.3005
10.000_sigmoid_0.5_3.0_desc	sigmoid	desc	10	0.5		3	0.556	0.015	0.021	0.003	0.58	0.023	0.027	0.001	0.3005
10.000_sigmoid_0.1_-1.0_desc	sigmoid	desc	10	0.1		-1	0.562	0.023	0.024	0.008	0.576	0.03	0.028	0.002	0.3
10.000_sigmoid_0.5_1.0_desc	sigmoid	desc	10	0.5		1	0.56	0.02	0.019	0.002	0.581	0.019	0.028	0.002	0.3
0.010_sigmoid_0.5_-1.0_desc	sigmoid	desc	0.01	0.5		-1	0.568	0.021	0.022	0.002	0.577	0.026	0.03	0.002	0.2995
0.100_sigmoid_0.1_0.3_desc	sigmoid	desc	0.1	0.1		0.3	0.565	0.018	0.02	0.002	0.578	0.014	0.03	0.002	0.299
0.100_sigmoid_0.1_0.3_desc	sigmoid	desc	0.1	0.1		0.3	0.561	0.028	0.021	0.005	0.577	0.035	0.028	0.002	0.299
0.001_sigmoid_0.1_3.0_desc	sigmoid	desc	0.001	0.1		3	0.563	0.011	0.017	0.001	0.579	0.014	0.029	0.001	0.298
0.010_sigmoid_0.5_3.0_desc	sigmoid	desc	0.01	0.5		3	0.572	0.006	0.019	0.002	0.577	0.008	0.031	0.001	0.298
1.000_sigmoid_0.1_1.0_desc	sigmoid	desc	1	0.1		1	0.553	0.021	0.021	0.005	0.575	0.022	0.027	0.002	0.298
10.000_sigmoid_0.1_0.3_desc	sigmoid	desc	10	0.1		0.3	0.558	0.018	0.023	0.003	0.573	0.025	0.027	0.002	0.298
0.100_sigmoid_0.5_3.0_desc	sigmoid	desc	0.1	0.5		3	0.568	0.004	0.02	0.002	0.575	0.008	0.03	0	0.2975
0.100_sigmoid_0.5_0.3_desc	sigmoid	desc	0.1	0.5		0.3	0.567	0.009	0.019	0	0.574	0.011	0.03	0.001	0.2965
0.010_sigmoid_0.5_1.0_desc	sigmoid	desc	0.01	0.5		1	0.559	0.014	0.019	0.002	0.573	0.021	0.029	0.001	0.296
0.010_sigmoid_0.1_1.0_desc	sigmoid	desc	0.01	0.1		1	0.568	0.014	0.021	0.005	0.57	0.014	0.03	0.002	0.2955
0.100_sigmoid_auto_1.0_desc	sigmoid	desc	0.1	auto		1	0.558	0.02	0.025	0.002	0.566	0.024	0.029	0.002	0.2955
0.100_sigmoid_0.1_0.0_desc	sigmoid	desc	0.1	0.1		0	0.563	0.017	0.02	0.002	0.571	0.021	0.03	0.002	0.2955
0.010_sigmoid_0.5_3.0_desc	sigmoid	desc	0.01	0.5		3	0.552	0.024	0.02	0.004	0.571	0.034	0.027	0.002	0.2955
1.000_sigmoid_0.5_3.0_desc	sigmoid	desc	1	0.5		3	0.549	0.021	0.02	0.004	0.571	0.03	0.026	0.002	0.2955
0.100_sigmoid_0.1_1.0_desc	sigmoid	desc	0.1	0.1		1	0.565	0.015	0.022	0.003	0.567	0.014	0.03	0.002	0.2945
0.100_sigmoid_0.1_1.0_desc	sigmoid	desc	0.1	0.1		1	0.559	0.036	0.019	0.006	0.57	0.04	0.027	0.003	0.2945
1.000_sigmoid_0.5_1.0_desc	sigmoid	desc	1	0.5		1	0.552	0.02	0.019	0.004	0.57	0.023	0.027	0.002	0.2945
0.100_sigmoid_scale_1.0_desc	sigmoid	desc	0.1	scale		1	0.558	0.021	0.024	0.002	0.563	0.024	0.029	0.002	0.2935
0.010_sigmoid_0.5_0.0_desc	sigmoid	desc	0.01	0.5		0	0.556	0.025	0.018	0.002	0.569	0.025	0.027	0.002	0.2935
1.000_sigmoid_scale_1.0_desc	sigmoid	desc	1	scale		1	0.551	0.02	0.025	0.002	0.56	0.024	0.028	0.002	0.2925
1.000_sigmoid_0.5_0.0_desc	sigmoid	desc	1	0.5		0	0.56	0.035	0.017	0.002	0.568	0.041	0.028	0.004	0.2925
0.010_sigmoid_0.1_3.0_desc	sigmoid	desc	0.01	0.1		3	0.551	0.015	0.016	0.001	0.568	0.024	0.028	0.002	0.292
0.001_sigmoid_auto_10.0_desc	sigmoid	desc	0.001	auto		10	0.5	0	0.023	0.004	0.56	0.032	0.022	0	0.2915
0.010_sigmoid_auto_10.0_desc	sigmoid	desc	0.01	auto		10	0.5	0	0.023	0.004	0.56	0.032	0.022	0	0.2915
0.100_sigmoid_auto_10.0_desc	sigmoid	desc	0.1	auto		10	0.5	0	0.023	0.004	0.56	0.032	0.022	0	0.2915
0.100_sigmoid_0.5_1.0_desc	sigmoid	desc	0.1	0.5		1	0.559	0.019	0.018	0.002	0.565	0.022	0.029	0.002	0.2915
0.100_sigmoid_0.1_3.0_desc	sigmoid	desc	0.1	0.1		3	0.55	0.014	0.016	0.001	0.566	0.026	0.028	0.002	0.291
0.010_sigmoid_0.5_1.0_desc	sigmoid	desc	0.01	0.5		1	0.548	0.013	0.017	0.002	0.565	0.018	0.026	0.001	0.291
1.000_sigmoid_scale_3.0_desc	sigmoid	desc	1	scale		3	0.555	0.021	0.023	0.003	0.557	0.024	0.029	0.002	0.29
0.001_sigmoid_scale_10.0_desc	sigmoid	desc	0.001	scale		10	0.5	0	0.022	0.005	0.558	0.036	0.022	0	0.29
0.010_sigmoid_scale_10.0_desc	sigmoid	desc	0.01	scale		10	0.5	0	0.022	0.005	0.558	0.036	0.022	0	0.29
0.100_sigmoid_scale_10.0_desc	sigmoid	desc	0.1	scale		10	0.5	0	0.022	0.005	0.558	0.036	0.022	0	0.29
1.000_sigmoid_scale_10.0_desc	sigmoid	desc	1	scale		10	0.5	0	0.021	0.004	0.559	0.034	0.022	0	0.29
1.000_sigmoid_auto_10.0_desc	sigmoid	desc	1	auto		10	0.5	0	0.021	0.004	0.559	0.036	0.022	0	0.29
10.000_sigmoid_0.5_0.0_desc	sigmoid	desc	10	0.5		0	0.546	0.02	0.018	0.003	0.561	0.024	0.026	0.002	0.2895
0.001_sigmoid_0.1_10.0_desc	sigmoid	desc	0.001	0.1		10	0.517	0.02	0.049	0.026	0.529	0.062	0.023	0.001	0.289
0.010_sigmoid_0.5_10.0_desc	sigmoid	desc	0.01	0.5		10	0.555	0.014	0.014	0.002	0.558	0.033	0.027	0.001	0.286
0.100_sigmoid_0.5_1.0_desc	sigmoid	desc	0.1	0.5		1	0.537	0.021	0.018	0.005	0.553	0.013	0.025	0.002	0.2855
0.100_sigmoid_0.5_10.0_desc	sigmoid	desc	0.1	0.5		10	0.548	0.013	0.014	0.002	0.551	0.035	0.026	0.001	0.2825
0.010_sigmoid_0.5_10.0_desc	sigmoid	desc	0.01	0.5		10	0.533	0.015	0.015	0.001	0.549	0.019	0.026	0.001	0.282
0.100_sigmoid_auto_10.0_desc	sigmoid	desc	0.1	auto		10	0.5	0	0.022	0.003	0.541	0.027	0.023	0	0.2815
0.010_sigmoid_0.1_3.0_desc	sigmoid	desc	0.01	0.1		3	0.537	0.025	0.014	0.002	0.549	0.036	0.025	0.002	0.2815
1.000_sigmoid_0.5_10.0_desc	sigmoid	desc	1	0.5		10	0.544	0.016	0.013	0.002	0.55	0.036	0.026	0.002	0.2815
0.001_sigmoid_auto_10.0_desc	sigmoid	desc	0.001	auto		10	0.5	0	0.022	0.003	0.539	0.024	0.023	0	0.2805
0.010_sigmoid_auto_10.0_desc	sigmoid	desc	0.01	auto		10	0.5	0	0.022	0.003	0.539	0.024	0.023	0	0.2805
1.000_sigmoid_scale_10.0_desc	sigmoid	desc	1	scale		10	0.5	0	0.021	0.003	0.539	0.023	0.023	0	0.28
0.100_sigmoid_0.1_3.0_desc	sigmoid	desc	0.1	0.1		3	0.538	0.024	0.014	0.002	0.546	0.036	0.025	0.002	0.28
1.000_sigmoid_0.1_3.0_desc	sigmoid	desc	1	0.1		3	0.539	0.024	0.014	0.002	0.546	0.037	0.025	0.002	0.28
0.001_sigmoid_scale_10.0_desc	sigmoid	desc	0.001	scale		10	0.5	0	0.022	0.003	0.537	0.025	0.023	0	0.2795
0.010_sigmoid_scale_10.0_desc	sigmoid	desc	0.01	scale		10	0.5	0	0.022	0.003	0.537	0.025	0.023	0	0.2795
10.000_sigmoid_0.1_3.0_desc	sigmoid	desc	10	0.1		3	0.539	0.023	0.014	0.002	0.545	0.036	0.025	0.002	0.2795
0.100_sigmoid_scale_10.0_desc	sigmoid	desc	0.1	scale		10	0.5	0	0.021	0.003	0.537	0.026	0.023	0	0.279
0.100_sigmoid_0.5_10.0_desc	sigmoid	desc	0.1	0.5		10	0.534	0.015	0.015	0.001	0.542	0.02	0.026	0.002	0.2785
10.000_sigmoid_0.5_10.0_desc	sigmoid	desc	10	0.5		10	0.54	0.03	0.013	0.002	0.537	0.046	0.025	0.003	0.275
0.100_sigmoid_0.1_10.0_desc	sigmoid	desc	0.1	0.1		10	0.487	0.033	0.038	0.021	0.48	0.054	0.021	0.003	0.259
0.010_sigmoid_0.1_10.0_desc	sigmoid	desc	0.01	0.1		10	0.474	0.033	0.03	0.018	0.473	0.047	0.02	0.003	0.2515
10.000_sigmoid_0.1_10.0_desc	sigmoid	desc	10	0.1		10	0.476	0.028	0.026	0.017	0.465	0.042	0.02	0.002	0.2455
1.000_sigmoid_0.1_10.0_desc	sigmoid	desc	1	0.1		10	0.476	0.021	0.02	0.011	0.464	0.032	0.02	0.002	0.242
0.001_sigmoid_0.1_10.0_desc	sigmoid	desc	0.001	0.1		10	0.48	0.016	0.018	0.003	0.451	0.016	0.022	0.001	0.2345
0.100_sigmoid_0.1_10.0_desc	sigmoid	desc	0.1	0.1		10	0.439	0.014	0.015	0.006	0.423	0.024	0.018	0.001	0.219
0.010_sigmoid_0.1_10.0_desc	sigmoid	desc	0.01	0.1		10	0.439	0.013	0.013	0.004	0.422	0.024	0.018	0.001	0.2175
3.000_sigmoid_scale_-1.0_fps	sigmoid	fps	3	scale		-1	0.796	0.025	0.701	0.045	0.92	0.021	0.721	0.049	0.8105
30.000_sigmoid_scale_-1.0_fps	sigmoid	fps	30	scale		-1	0.78	0.018	0.672	0.036	0.926	0.02	0.687	0.036	0.799
10.000_sigmoid_scale_-1.0_fps	sigmoid	fps	10	scale		-1	0.779	0.013	0.671	0.037	0.926	0.019	0.686	0.029	0.7985
0.100_sigmoid_scale_-1.0_fps	sigmoid	fps	0.1	scale		-1	0.816	0.011	0.655	0.037	0.933	0.007	0.611	0.032	0.794
1.000_sigmoid_scale_-1.0_fps	sigmoid	fps	1	scale		-1	0.776	0.023	0.67	0.03	0.904	0.009	0.677	0.035	0.787
0.100_sigmoid_scale_-1.0_fps	sigmoid	fps	0.1	scale		-1	0.815	0.019	0.618	0.025	0.926	0.018	0.579	0.015	0.772
0.010_sigmoid_scale_-1.0_fps	sigmoid	fps	0.01	scale		-1	0.772	0.016	0.578	0.028	0.918	0.02	0.569	0.021	0.748
0.001_sigmoid_scale_-1.0_fps	sigmoid	fps	0.001	scale		-1	0.5	0	0.53	0.093	0.907	0.025	0.02	0.01	0.7185
0.010_sigmoid_scale_0.0_fps	sigmoid	fps	0.01	scale		0	0.825	0.026	0.477	0.03	0.913	0.021	0.244	0.023	0.695
0.001_sigmoid_scale_0.0_fps	sigmoid	fps	0.001	scale		0	0.502	0.005	0.449	0.086	0.895	0.025	0.02	0.01	0.672
0.001_sigmoid_auto_0.0_fps	sigmoid	fps	0.001	auto		0	0.502	0.004	0.449	0.086	0.895	0.025	0.02	0.01	0.672
0.010_sigmoid_scale_0.3_fps	sigmoid	fps	0.01	scale		0.3	0.827	0.029	0.435	0.036	0.908	0.022	0.213	0.016	0.6715
0.001_sigmoid_scale_0.3_fps	sigmoid	fps	0.001	scale		0.3	0.5	0	0.423	0.082	0.892	0.025	0.02	0.01	0.6575
0.001_sigmoid_auto_0.3_fps	sigmoid	fps	0.001	auto		0.3	0.5	0	0.423	0.082	0.892	0.025	0.02	0.01	0.6575
0.010_sigmoid_scale_1.0_fps	sigmoid	fps	0.01	scale		1	0.778	0.011	0.392	0.032	0.894	0.023	0.271	0.034	0.643
0.100_sigmoid_scale_0.0_fps	sigmoid	fps	0.1	scale		0	0.853	0.011	0.37	0.038	0.912	0.009	0.179	0.006	0.641
0.001_sigmoid_scale_1.0_fps	sigmoid	fps	0.001	scale		1	0.5	0	0.388	0.075	0.887	0.025	0.02	0.01	0.6375
0.100_sigmoid_scale_3.0_fps	sigmoid	fps	0.1	scale		3	0.5	0	0.391	0.034	0.883	0.009	0.005	0.009	0.637
0.001_sigmoid_scale_3.0_fps	sigmoid	fps	0.001	scale		3	0.5	0	0.374	0.072	0.885	0.025	0.02	0.01	0.6295
0.100_sigmoid_scale_0.0_fps	sigmoid	fps	0.1	scale		0	0.834	0.01	0.301	0.039	0.906	0.01	0.156	0.004	0.6035
0.100_sigmoid_scale_0.3_fps	sigmoid	fps	0.1	scale		0.3	0.84	0.016	0.297	0.04	0.904	0.011	0.143	0.006	0.6005
3.000_sigmoid_scale_3.0_fps	sigmoid	fps	3	scale		3	0.843	0.028	0.293	0.046	0.905	0.023	0.148	0.011	0.599
0.100_sigmoid_scale_1.0_fps	sigmoid	fps	0.1	scale		1	0.836	0.012	0.296	0.03	0.901	0.012	0.135	0.006	0.5985
1.000_sigmoid_scale_3.0_fps	sigmoid	fps	1	scale		3	0.804	0.02	0.298	0.05	0.883	0.01	0.158	0.005	0.5905
3.000_sigmoid_scale_0.0_fps	sigmoid	fps	3	scale		0	0.802	0.022	0.202	0.052	0.874	0.022	0.128	0.009	0.538
1.000_sigmoid_scale_0.0_fps	sigmoid	fps	1	scale		0	0.789	0.015	0.212	0.036	0.861	0.017	0.112	0.004	0.5365
10.000_sigmoid_scale_0.0_fps	sigmoid	fps	10	scale		0	0.785	0.02	0.164	0.033	0.868	0.013	0.113	0.007	0.516
30.000_sigmoid_scale_0.0_fps	sigmoid	fps	30	scale		0	0.777	0.014	0.163	0.032	0.863	0.013	0.112	0.008	0.513
3.000_sigmoid_scale_0.3_fps	sigmoid	fps	3	scale		0.3	0.79	0.009	0.144	0.028	0.856	0.022	0.095	0.001	0.5
10.000_sigmoid_scale_3.0_fps	sigmoid	fps	10	scale		3	0.793	0.016	0.13	0.021	0.861	0.02	0.089	0.003	0.4955
1.000_sigmoid_scale_0.3_fps	sigmoid	fps	1	scale		0.3	0.77	0.009	0.137	0.02	0.84	0.009	0.084	0.002	0.4885
30.000_sigmoid_scale_0.3_fps	sigmoid	fps	30	scale		0.3	0.773	0.012	0.13	0.018	0.845	0.013	0.084	0.004	0.4875
10.000_sigmoid_scale_0.3_fps	sigmoid	fps	10	scale		0.3	0.776	0.017	0.118	0.024	0.844	0.007	0.083	0.004	0.481
3.000_sigmoid_scale_1.0_fps	sigmoid	fps	3	scale		1	0.767	0.025	0.121	0.023	0.841	0.027	0.077	0.004	0.481
1.000_sigmoid_scale_1.0_fps	sigmoid	fps	1	scale		1	0.74	0.008	0.114	0.039	0.822	0.004	0.068	0.002	0.468
30.000_sigmoid_scale_3.0_fps	sigmoid	fps	30	scale		3	0.757	0.012	0.102	0.015	0.832	0.019	0.071	0.003	0.467
30.000_sigmoid_scale_1.0_fps	sigmoid	fps	30	scale		1	0.757	0.017	0.102	0.02	0.825	0.015	0.07	0.004	0.4635
10.000_sigmoid_scale_1.0_fps	sigmoid	fps	10	scale		1	0.744	0.015	0.089	0.019	0.81	0.022	0.066	0.003	0.4495
3.000_sigmoid_scale_10.0_fps	sigmoid	fps	3	scale		10	0.5	0	0.081	0.017	0.8	0.018	0.025	0	0.4405
0.100_sigmoid_scale_10.0_fps	sigmoid	fps	0.1	scale		10	0.5	0	0.076	0.021	0.774	0.011	0.023	0	0.425
30.000_sigmoid_scale_10.0_fps	sigmoid	fps	30	scale		10	0.5	0	0.068	0.014	0.776	0.015	0.024	0	0.422
1.000_sigmoid_scale_10.0_fps	sigmoid	fps	1	scale		10	0.5	0	0.081	0.014	0.763	0.016	0.025	0	0.422
10.000_sigmoid_scale_10.0_fps	sigmoid	fps	10	scale		10	0.5	0	0.067	0.014	0.77	0.014	0.024	0	0.4185
0.001_sigmoid_auto_-1.0_fps	sigmoid	fps	0.001	auto		-1
0.001_sigmoid_auto_1.0_fps	sigmoid	fps	0.001	auto		1
10.000_tanimoto_nogamma_fps	tanimoto	fps	10				0.768	0.021	0.726	0.04	0.935	0.014	0.684	0.041	0.8305
10.000_tanimoto_nogamma_fps	tanimoto	fps	10				0.768	0.021	0.726	0.04	0.935	0.014	0.684	0.041	0.8305
1.000_tanimoto_nogamma_fps	tanimoto	fps	1				0.776	0.019	0.723	0.039	0.936	0.014	0.692	0.041	0.8295
1.000_tanimoto_nogamma_fps	tanimoto	fps	1				0.776	0.019	0.723	0.039	0.936	0.014	0.692	0.041	0.8295
0.500_tanimoto_nogamma_fps	tanimoto	fps	0.5				0.799	0.028	0.703	0.067	0.929	0.016	0.71	0.059	0.816
2.000_tanimoto_nogamma_fps	tanimoto	fps	2				0.781	0.027	0.707	0.068	0.923	0.018	0.702	0.048	0.815
5.000_tanimoto_nogamma_fps	tanimoto	fps	5				0.781	0.025	0.706	0.067	0.921	0.017	0.703	0.046	0.8135
15.000_tanimoto_nogamma_fps	tanimoto	fps	15				0.78	0.024	0.706	0.067	0.921	0.017	0.701	0.044	0.8135
30.000_tanimoto_nogamma_fps	tanimoto	fps	30				0.78	0.024	0.706	0.067	0.921	0.017	0.701	0.044	0.8135
0.100_tanimoto_nogamma_fps	tanimoto	fps	0.1				0.846	0.009	0.648	0.046	0.942	0.014	0.569	0.021	0.795
0.010_tanimoto_nogamma_fps	tanimoto	fps	0.01				0.84	0.013	0.441	0.05	0.912	0.015	0.17	0.007	0.6765
0.001_tanimoto_nogamma_fps	tanimoto	fps	0.001				0.5	0	0.259	0.052	0.873	0.02	0.02	0.01	0.566
