# Supplementary material for: Data mining of PubChem bioassay records reveals diverse OXPHOS inhibitory chemotypes as potential therapeutic agents against ovarian cancer
Source: J Cheminform. 2024 Oct 7;16:112. doi: 10.1186/s13321-024-00906-0 (PMC11460086; doi:10.1186/s13321-024-00906-0)
Supplement: Supplementary file 5 — Additional file 5. Compounds used in training set. List of 51 documented OXPHOS inhibitors and how they score relative to the test set in both RFC and SVC models. 44 of these documented inhibitors were not in the original training set and therefore serve as an additional test set for the models. True labels and classification labels are also provided in addition to model probability scores. [file 13321_2024_906_MOESM5_ESM.xlsx]

## Sheet: RFC
PUBCHEM_CID	name	PC_SMILES	rdkit_smiles	rdkit_smiles_cln	y_true	documented_inhib		y_pred	y_score	y_score_perc
6758	rotenone	CC(=C)[C@H]1CC2=C(O1)C=CC3=C2O[C@@H]4COC5=CC(=C(C=C5[C@@H]4C3=O)OC)OC	C=C(C)[C@H]1Cc2c(ccc3c2O[C@@H]2COc4cc(OC)c(OC)cc4[C@@H]2C3=O)O1	C=C(C)[C@H]1Cc2c(ccc3c2O[C@@H]2COc4cc(OC)c(OC)cc4[C@@H]2C3=O)O1	1	1		1	0.920375	0.999744
107935	deguelin	CC1(C=CC2=C(O1)C=CC3=C2O[C@@H]4COC5=CC(=C(C=C5[C@@H]4C3=O)OC)OC)C	COc1cc2c(cc1OC)[C@@H]1C(=O)c3ccc4c(c3O[C@@H]1CO2)C=CC(C)(C)O4	COc1cc2c(cc1OC)[C@@H]1C(=O)c3ccc4c(c3O[C@@H]1CO2)C=CC(C)(C)O4	1	1		1	0.828247	0.99859
54676868	Atpenin A5	C[C@@H](C[C@H](C)C(=O)C1=C(C(=C(NC1=O)OC)OC)O)[C@H](CCl)Cl	COc1[nH]c(=O)c(C(=O)[C@@H](C)C[C@H](C)[C@@H](Cl)CCl)c(O)c1OC	COc1[nH]c(=O)c(C(=O)[C@@H](C)C[C@H](C)[C@@H](Cl)CCl)c(O)c1OC	1	1		1	0.785369	0.997906
969516	curcumin	COC1=C(C=CC(=C1)/C=C/C(=O)CC(=O)/C=C/C2=CC(=C(C=C2)O)OC)O	COc1cc(/C=C/C(=O)CC(=O)/C=C/c2ccc(O)c(OC)c2)ccc1O	COc1cc(/C=C/C(=O)CC(=O)/C=C/c2ccc(O)c(OC)c2)ccc1O	1	1		1	0.676246	0.996111
3339	fenofibrate	CC(C)OC(=O)C(C)(C)OC1=CC=C(C=C1)C(=O)C2=CC=C(C=C2)Cl	CC(C)OC(=O)C(C)(C)Oc1ccc(C(=O)c2ccc(Cl)cc2)cc1	CC(C)OC(=O)C(C)(C)Oc1ccc(C(=O)c2ccc(Cl)cc2)cc1	1	1		1	0.64375	0.995855
4091	metformin	CN(C)C(=N)N=C(N)N	CN(C)C(=N)N=C(N)N	CN(C)C(=N)N=C(N)N	1	1		0	0.0758497	0.988418
638011	citral	CC(=CCC/C(=C/C=O)/C)C	CC(C)=CCC/C(C)=C/C=O	CC(C)=CCC/C(C)=C/C=O	1	1		0	0.0718629	0.988098
643779	neral	CC(=CCC/C(=C\C=O)/C)C	CC(C)=CCC/C(C)=C\C=O	CC(C)=CCC/C(C)=C\C=O	1	1		0	0.0718629	0.988098
52947716	oligomycin A	CC[C@@H]\1CC[C@H]2[C@H]([C@H]([C@@H]([C@]3(O2)CC[C@@H]([C@@H](O3)C[C@@H](C)O)C)C)OC(=O)/C=C/[C@@H]([C@H]([C@@H](C(=O)[C@@H]([C@H]([C@@H](C(=O)[C@]([C@H]([C@@H](C/C=C/C=C1)C)O)(C)O)C)O)C)C)O)C)C	CC[C@H]1/C=C/C=C/C[C@@H](C)[C@H](O)[C@@](C)(O)C(=O)[C@@H](C)[C@H](O)[C@@H](C)C(=O)[C@@H](C)[C@H](O)[C@@H](C)/C=C/C(=O)O[C@@H]2[C@H](C)[C@H](CC1)O[C@]1(CC[C@H](C)[C@H](C[C@@H](C)O)O1)[C@H]2C	CC[C@H]1/C=C/C=C/C[C@@H](C)[C@H](O)[C@@](C)(O)C(=O)[C@@H](C)[C@H](O)[C@@H](C)C(=O)[C@@H](C)[C@H](O)[C@@H](C)/C=C/C(=O)O[C@@H]2[C@H](C)[C@H](CC1)O[C@]1(CC[C@H](C)[C@H](C[C@@H](C)O)O1)[C@H]2C	1	1		0	0.0599814	0.986794
11297771	apoptolidin	C[C@@H]1/C=C(/C=C(/C=C(/C(=O)O[C@@H](C[C@@H]([C@H](CC/C=C(/C=C/[C@H]1O[C@H]2[C@H]([C@@H]([C@H]([C@@H](O2)C)OC)O)O)\C)O)OC)[C@H]([C@]3([C@@H]([C@H]([C@H]([C@H](O3)C[C@H](COC)O[C@H]4C[C@]([C@H]([C@@H](O4)C)O[C@H]5C[C@H]([C@@H]([C@H](O5)C)O)OC)(C)O)C)O)C)O)O)\C)\C)\C	COC[C@@H](C[C@H]1O[C@@](O)([C@H](O)[C@@H]2C[C@H](OC)[C@@H](O)CC/C=C(C)/C=C/[C@@H](O[C@@H]3O[C@@H](C)[C@H](OC)[C@@H](O)[C@@H]3O)[C@H](C)/C=C(C)/C=C(C)/C=C(\C)C(=O)O2)[C@H](C)[C@@H](O)[C@H]1C)O[C@H]1C[C@](C)(O)[C@@H](O[C@H]2C[C@@H](OC)[C@H](O)[C@@H](C)O2)[C@H](C)O1	COC[C@@H](C[C@H]1O[C@@](O)([C@H](O)[C@@H]2C[C@H](OC)[C@@H](O)CC/C=C(C)/C=C/[C@@H](O[C@@H]3O[C@@H](C)[C@H](OC)[C@@H](O)[C@@H]3O)[C@H](C)/C=C(C)/C=C(C)/C=C(\C)C(=O)O2)[C@H](C)[C@@H](O)[C@H]1C)O[C@H]1C[C@](C)(O)[C@@H](O[C@H]2C[C@@H](OC)[C@H](O)[C@@H](C)O2)[C@H](C)O1	1	1		0	0.0567343	0.986239
71902	siccanin	CC1=CC(=C2[C@H]3[C@H]4[C@](CC[C@@H]5[C@]4(CCCC5(C)C)CO3)(OC2=C1)C)O	Cc1cc(O)c2c(c1)O[C@@]1(C)CC[C@H]3C(C)(C)CCC[C@]34CO[C@@H]2[C@H]41	Cc1cc(O)c2c(c1)O[C@@]1(C)CC[C@H]3C(C)(C)CCC[C@]34CO[C@@H]2[C@H]41	1	1		0	0.0565655	0.986196
5430	tiabendazole	C1=CC=C2C(=C1)NC(=N2)C3=CSC=N3	c1ccc2[nH]c(-c3cscn3)nc2c1	c1ccc2[nH]c(-c3cscn3)nc2c1	1	1		0	0.0548742	0.985897
644335	Bz-423	CN1C2=C(C=C(C=C2)Cl)C(=NC(C1=O)CC3=CC4=CC=CC=C4C=C3)C5=CC=C(C=C5)O	CN1C(=O)C(Cc2ccc3ccccc3c2)N=C(c2ccc(O)cc2)c2cc(Cl)ccc21	CN1C(=O)C(Cc2ccc3ccccc3c2)N=C(c2ccc(O)cc2)c2cc(Cl)ccc21	1	1		0	0.0546112	0.985726
76958645	oligomycin	CC[C@@H]\1CC[C@H]2[C@H]([C@H]([C@@H]([C@]3(O2)C(=O)C[C@@H]([C@@H](O3)C[C@@H](C)O)C)C)OC(=O)/C=C/[C@@H]([C@H]([C@@H](C(=O)[C@@H]([C@H]([C@@H](C(=O)[C@]([C@H]([C@@H](C/C=C/C=C1)C)O)(C)O)C)O)C)C)O)C)C	CC[C@H]1/C=C/C=C/C[C@@H](C)[C@H](O)[C@@](C)(O)C(=O)[C@@H](C)[C@H](O)[C@@H](C)C(=O)[C@@H](C)[C@H](O)[C@@H](C)/C=C/C(=O)O[C@@H]2[C@H](C)[C@H](CC1)O[C@@]1(O[C@@H](C[C@@H](C)O)[C@@H](C)CC1=O)[C@H]2C	CC[C@H]1/C=C/C=C/C[C@@H](C)[C@H](O)[C@@](C)(O)C(=O)[C@@H](C)[C@H](O)[C@@H](C)C(=O)[C@@H](C)[C@H](O)[C@@H](C)/C=C/C(=O)O[C@@H]2[C@H](C)[C@H](CC1)O[C@@]1(O[C@@H](C[C@@H](C)O)[C@@H](C)CC1=O)[C@H]2C	1	1		0	0.0514882	0.985384
ME344	ME344	C1(=C(C=CC2=C1OCC(C2C3=CC=CC=C3)C4=CC=C(C=C4)O[H])O[H])C	Cc1c(O)ccc2c1OCC(c1ccc(O)cc1)C2c1ccccc1	Cc1c(O)ccc2c1OCC(c1ccc(O)cc1)C2c1ccccc1	1	1		0	0.049713	0.984957
68311	diphenylamine hydrochloride	C1=CC=C(C=C1)NC2=CC=CC=C2.Cl	Cl.c1ccc(Nc2ccccc2)cc1	c1ccc(Nc2ccccc2)cc1	1	1		0	0.048122	0.984871
20353	alpha-TOS	CC1=C(C(=C(C2=C1O[C@](CC2)(C)CCC[C@H](C)CCC[C@H](C)CCCC(C)C)C)OC(=O)CCC(=O)O)C	Cc1c(C)c2c(c(C)c1OC(=O)CCC(=O)O)CC[C@@](C)(CCC[C@H](C)CCC[C@H](C)CCCC(C)C)O2	Cc1c(C)c2c(c(C)c1OC(=O)CCC(=O)O)CC[C@@](C)(CCC[C@H](C)CCC[C@H](C)CCCC(C)C)O2	1	1		0	0.046603	0.984401
10205	plumbagin	CC1=CC(=O)C2=C(C1=O)C=CC=C2O	CC1=CC(=O)c2c(O)cccc2C1=O	CC1=CC(=O)c2c(O)cccc2C1=O	1	1		0	0.046347	0.984358
1678	3-nitropropionic acid	C(C[N+](=O)[O-])C(=O)O	O=C(O)CC[N+](=O)[O-]	O=C(O)CC[N+](=O)[O-]	1	1		0	0.0432462	0.983375
6444692	mubritinib	C1=CC(=CC=C1CCCCN2C=CN=N2)OCC3=COC(=N3)/C=C/C4=CC=C(C=C4)C(F)(F)F	FC(F)(F)c1ccc(/C=C/c2nc(COc3ccc(CCCCn4ccnn4)cc3)co2)cc1	FC(F)(F)c1ccc(/C=C/c2nc(COc3ccc(CCCCn4ccnn4)cc3)co2)cc1	1	1		0	0.0387391	0.981751
6441012	Aurovertin B	CC[C@@H]1[C@]2(C([C@@](O1)([C@H]([C@@H](O2)/C=C/C=C/C=C/C3=C(C(=CC(=O)O3)OC)C)O)C)OC(=O)C)C	CC[C@H]1O[C@]2(C)C(OC(C)=O)[C@@]1(C)O[C@@H](/C=C/C=C/C=C/c1oc(=O)cc(OC)c1C)[C@@H]2O	CC[C@H]1O[C@]2(C)C(OC(C)=O)[C@@]1(C)O[C@@H](/C=C/C=C/C=C/c1oc(=O)cc(OC)c1C)[C@@H]2O	1	1		0	0.031618	0.977606
2164	amobarbital	CCC1(C(=O)NC(=O)NC1=O)CCC(C)C	CCC1(CCC(C)C)C(=O)NC(=O)NC1=O	CCC1(CCC(C)C)C(=O)NC(=O)NC1=O	1	1		0	0.030372	0.976666
71512108	IM156	CC(=O)O.C1CCN(C1)/C(=N/C(=NC2=CC=C(C=C2)OC(F)(F)F)N)/N	CC(=O)O.NC(=Nc1ccc(OC(F)(F)F)cc1)/N=C(\N)N1CCCC1	NC(=Nc1ccc(OC(F)(F)F)cc1)/N=C(\N)N1CCCC1	1	1		0	0.0303705	0.976623
14957	antimycin A	CCCCCC[C@@H]1[C@H]([C@@H](OC(=O)[C@H]([C@H](OC1=O)C)NC(=O)C2=C(C(=CC=C2)NC=O)O)C)OC(=O)CC(C)C	CCCCCC[C@H]1C(=O)O[C@H](C)[C@H](NC(=O)c2cccc(NC=O)c2O)C(=O)O[C@@H](C)[C@@H]1OC(=O)CC(C)C	CCCCCC[C@H]1C(=O)O[C@H](C)[C@H](NC(=O)c2cccc(NC=O)c2O)C(=O)O[C@@H](C)[C@@H]1OC(=O)CC(C)C	1	1		0	0.0298547	0.976067
9084	malonate	C(C(=O)[O-])C(=O)[O-]	O=C([O-])CC(=O)[O-]	O=C([O-])CC(=O)[O-]	1	1		0	0.0263607	0.972221
54682830	antimycin	CC1C(OC=C2C1=C(C(=C(C2=O)C(=O)O)O)C)C	CC1=C2C(=COC(C)C2C)C(=O)C(C(=O)O)=C1O	CC1=C2C(=COC(C)C2C)C(=O)C(C(=O)O)=C1O	1	1		0	0.0261129	0.97158
3330	FCCP	C1=CC(=CC=C1NN=C(C#N)C#N)OC(F)(F)F	N#CC(C#N)=NNc1ccc(OC(F)(F)F)cc1	N#CC(C#N)=NNc1ccc(OC(F)(F)F)cc1	1	1		0	0.02575	0.971067
5388906	bedaquiline	CN(C)CC[C@@](C1=CC=CC2=CC=CC=C21)([C@H](C3=CC=CC=C3)C4=C(N=C5C=CC(=CC5=C4)Br)OC)O	COc1nc2ccc(Br)cc2cc1[C@@H](c1ccccc1)[C@@](O)(CCN(C)C)c1cccc2ccccc12	COc1nc2ccc(Br)cc2cc1[C@@H](c1ccccc1)[C@@](O)(CCN(C)C)c1cccc2ccccc12	1	1		0	0.0249932	0.969315
585842	neoantimycin F	CCC(C)C1C(=O)OC(C(C(=O)OC(C(=O)OC(C(C(C(=O)O1)(C)C)O)CC2=CC=CC=C2)C(C)C)NC(=O)C3=C(C(=CC=C3)NC=O)O)C	CCC(C)C1OC(=O)C(C)(C)C(O)C(Cc2ccccc2)OC(=O)C(C(C)C)OC(=O)C(NC(=O)c2cccc(NC=O)c2O)C(C)OC1=O	CCC(C)C1OC(=O)C(C)(C)C(O)C(Cc2ccccc2)OC(=O)C(C(C)C)OC(=O)C(NC(=O)c2cccc(NC=O)c2O)C(C)OC1=O	1	1		0	0.0246052	0.968588
70	4-methyl-2-oxovaleric acid	CC(C)CC(=O)C(=O)O	CC(C)CC(=O)C(=O)O	CC(C)CC(=O)C(=O)O	1	1		0	0.0192492	0.954143
71519596	RTC1	C1CN(CCN1C2=CC=C(C=C2)C(F)(F)F)C(=O)CCCC3=CC=CS3	O=C(CCCc1cccs1)N1CCN(c2ccc(C(F)(F)F)cc2)CC1	O=C(CCCc1cccs1)N1CCN(c2ccc(C(F)(F)F)cc2)CC1	1	1		0	0.0172409	0.944314
8249	phenformin	C1=CC=C(C=C1)CCN=C(N)N=C(N)N	NC(N)=NC(N)=NCCc1ccccc1	NC(N)=NC(N)=NCCc1ccccc1	1	1		0	0.01675	0.941664
74989	atovaquone	C1CC(CCC1C2=CC=C(C=C2)Cl)C3=C(C4=CC=CC=C4C(=O)C3=O)O	O=C1C(=O)c2ccccc2C(O)=C1C1CCC(c2ccc(Cl)cc2)CC1	O=C1C(=O)c2ccccc2C(O)=C1C1CCC(c2ccc(Cl)cc2)CC1	1	1		0	0.015869	0.934784
162675169	BAY-179	C1CN(CCC1C2=NC(=CS2)C3=CC4=CC=CC=C4O3)CC5=NC6=C(N5)C=CC=N6	c1ccc2oc(-c3csc(C4CCN(Cc5nc6ncccc6[nH]5)CC4)n3)cc2c1	c1ccc2oc(-c3csc(C4CCN(Cc5nc6ncccc6[nH]5)CC4)n3)cc2c1	1	1		0	0.0148706	0.925723
108144	carboxyamidotrazole	C1=CC(=CC=C1C(=O)C2=C(C=C(C=C2Cl)CN3C(=C(N=N3)C(=O)N)N)Cl)Cl	NC(=O)c1nnn(Cc2cc(Cl)c(C(=O)c3ccc(Cl)cc3)c(Cl)c2)c1N	NC(=O)c1nnn(Cc2cc(Cl)c(C(=O)c3ccc(Cl)cc3)c(Cl)c2)c1N	1	1		0	0.014125	0.91927
137796975	IM176OUT05	CC1=CC=CC=C1CCN=C(N)N=C(N)N.Cl	Cc1ccccc1CCN=C(N)N=C(N)N.Cl	Cc1ccccc1CCN=C(N)N=C(N)N	1	1		0	0.0139996	0.918073
86711931	IACS-010759	CC1=NC(=NN1CC2=CC(=CC=C2)N3CCC(CC3)S(=O)(=O)C)C4=NC(=NO4)C5=CC=C(C=C5)OC(F)(F)F	Cc1nc(-c2nc(-c3ccc(OC(F)(F)F)cc3)no2)nn1Cc1cccc(N2CCC(S(C)(=O)=O)CC2)c1	Cc1nc(-c2nc(-c3ccc(OC(F)(F)F)cc3)no2)nn1Cc1cccc(N2CCC(S(C)(=O)=O)CC2)c1	1	1		0	0.0138692	0.915937
67377767	BAY 87-2243	CC1=CC(=NN1CC2=CC(=NC=C2)N3CCN(CC3)C4CC4)C5=NC(=NO5)C6=CC=C(C=C6)OC(F)(F)F	Cc1cc(-c2nc(-c3ccc(OC(F)(F)F)cc3)no2)nn1Cc1ccnc(N2CCN(C3CC3)CC2)c1	Cc1cc(-c2nc(-c3ccc(OC(F)(F)F)cc3)no2)nn1Cc1ccnc(N2CCN(C3CC3)CC2)c1	1	1		0	0.013375	0.910146
13759700	SMV-32	COC1=C(C=C2C(=C1)C=CN=C2CC3=CC=CC4=CC=CC=C43)OC	COc1cc2ccnc(Cc3cccc4ccccc34)c2cc1OC	COc1cc2ccnc(Cc3cccc4ccccc34)c2cc1OC	1	1		0	0.012875	0.903051
135565102	parimifasor	C1=CC(=CC(=C1)Cl)C(=O)NC(=NC2=NNC(=C2)C(F)(F)F)NC3=CC(=CC(=C3)Cl)F	O=C(NC(=Nc1cc(C(F)(F)F)[nH]n1)Nc1cc(F)cc(Cl)c1)c1cccc(Cl)c1	O=C(NC(=Nc1cc(C(F)(F)F)[nH]n1)Nc1cc(F)cc(Cl)c1)c1cccc(Cl)c1	1	1		0	0.012625	0.899419
137628665	S-Gboxin	C[C@@H]1CC[C@H]([C@@H](C1)OC(=O)CN2C3=CC=CC=C3[N+](=C2C4=CC(=CC=C4)C(F)(F)F)C)C(C)C.[I-]	CC(C)[C@@H]1CC[C@@H](C)C[C@H]1OC(=O)Cn1c(-c2cccc(C(F)(F)F)c2)[n+](C)c2ccccc21.[I-]	CC(C)[C@@H]1CC[C@@H](C)C[C@H]1OC(=O)Cn1c(-c2cccc(C(F)(F)F)c2)[n+](C)c2ccccc21	1	1		0	0.0108735	0.867323
25218207	AG311	CC1=CC=C(C=C1)SC2=CC=CC3=C2C4=C(N=C(N=C4N3)N)N	Cc1ccc(Sc2cccc3[nH]c4nc(N)nc(N)c4c23)cc1	Cc1ccc(Sc2cccc3[nH]c4nc(N)nc(N)c4c23)cc1	1	1		0	0.00937201	0.827044
6410104	VLX600	CC1=C2C(=CC=C1)C3=C(N2)N=C(N=N3)N/N=C(\C)/C4=CC=CC=N4	C/C(=N\Nc1nnc2c(n1)[nH]c1c(C)cccc12)c1ccccn1	C/C(=N\Nc1nnc2c(n1)[nH]c1c(C)cccc12)c1ccccn1	1	1		0	0.009	0.816915
162365370	DX3-213B	CC(C)S(=O)(=O)C1=CC=C(C=C1)S(=O)(=O)N2CCC[C@H](C2)C(=O)N3CCC(CC3)(F)F	CC(C)S(=O)(=O)c1ccc(S(=O)(=O)N2CCC[C@@H](C(=O)N3CCC(F)(F)CC3)C2)cc1	CC(C)S(=O)(=O)c1ccc(S(=O)(=O)N2CCC[C@@H](C(=O)N3CCC(F)(F)CC3)C2)cc1	1	1		0	0.00824415	0.786786
39562	lonidamine	C1=CC=C2C(=C1)C(=NN2CC3=C(C=C(C=C3)Cl)Cl)C(=O)O	O=C(O)c1nn(Cc2ccc(Cl)cc2Cl)c2ccccc12	O=C(O)c1nn(Cc2ccc(Cl)cc2Cl)c2ccccc12	1	1		0	0.00774772	0.765823
137628664	Gboxin	CCC1=[N+](C2=CC=CC=C2N1CC(=O)OC3CC(CCC3C(C)C)C)C.[Cl-]	CCc1n(CC(=O)OC2CC(C)CCC2C(C)C)c2ccccc2[n+]1C.[Cl-]	CCc1n(CC(=O)OC2CC(C)CCC2C(C)C)c2ccccc2[n+]1C	1	1		0	0.00624401	0.680521
2882960	ADDA 5	C1CN(CC2=CC=CC=C21)CC(COCCC34CC5CC(C3)CC(C5)C4)O.Cl	Cl.OC(COCCC12CC3CC(CC(C3)C1)C2)CN1CCc2ccccc2C1	OC(COCCC12CC3CC(CC(C3)C1)C2)CN1CCc2ccccc2C1	1	1		0	0.00537056	0.613659
5601	thenoyltrifluoroacetone	C1=CSC(=C1)C(=O)CC(=O)C(F)(F)F	O=C(CC(=O)C(F)(F)F)c1cccs1	O=C(CC(=O)C(F)(F)F)c1cccs1	1	1		0	0.00424701	0.50188
RTB70	RTB70	C1=C(C=C(C(=N1)N2CCN(CC2)C(CSC3=CC=CS3)=O)[Cl])C(F)(F)F	O=C(CSc1cccs1)N1CCN(c2ncc(C(F)(F)F)cc2Cl)CC1	O=C(CSc1cccs1)N1CCN(c2ncc(C(F)(F)F)cc2Cl)CC1	1	1		0	0.003125	0.367238
4680	papaverine	COC1=C(C=C(C=C1)CC2=NC=CC3=CC(=C(C=C32)OC)OC)OC	COc1ccc(Cc2nccc3cc(OC)c(OC)cc23)cc1OC	COc1ccc(Cc2nccc3cc(OC)c(OC)cc23)cc1OC	1	1		0	0.0025	0.276315
56959	ranolazine	CC1=C(C(=CC=C1)C)NC(=O)CN2CCN(CC2)CC(COC3=CC=CC=C3OC)O	COc1ccccc1OCC(O)CN1CCN(CC(=O)Nc2c(C)cccc2C)CC1	COc1ccccc1OCC(O)CN1CCN(CC(=O)Nc2c(C)cccc2C)CC1	1	1		0	0.002375	0.257255
153534151					1	0		1	0.954746	1
145972011					1	0		1	0.944375	0.999957
137642139					1	0		1	0.94425	0.999915
137658857					1	0		1	0.94075	0.999872
137650183					1	0		1	0.93875	0.999829
137653966					1	0		1	0.93075	0.999786
153534138					1	0		1	0.919625	0.999701
155535089					1	0		1	0.919498	0.999658
155529547					1	0		1	0.91625	0.999615
118724061					1	0		1	0.899625	0.999573
122189082					1	0		1	0.889	0.99953
137654578					1	0		1	0.88775	0.999487
127038461					1	0		1	0.88625	0.999444
145972913					1	0		1	0.884875	0.999402
122189537					1	0		1	0.88475	0.999359
122194586					1	0		1	0.883375	0.999316
118144281					1	0		1	0.88225	0.999273
63049					1	0		1	0.877801	0.999231
122194582					1	0		1	0.858621	0.999188
137632008					1	0		1	0.852375	0.999145
122189069					1	0		1	0.85125	0.999103
137640620					1	0		1	0.850123	0.99906
127039782					1	0		1	0.845997	0.999017
137660330					1	0		1	0.843625	0.998974
155539494					1	0		1	0.83887	0.998932
118709377					1	0		1	0.838748	0.998889
134130946					1	0		1	0.835493	0.998846
134130424					1	0		1	0.83525	0.998803
118709381					1	0		1	0.834125	0.998761
137654458					1	0		1	0.830375	0.998718
46845152					1	0		1	0.828499	0.998654
46845153					1	0		1	0.828499	0.998654
127048517					1	0		1	0.826875	0.998547
127042470					1	0		1	0.82625	0.998504
137644666					1	0		1	0.81937	0.998461
127050137					1	0		1	0.805625	0.998419
137647600					1	0		1	0.804875	0.998376
137644996					1	0		1	0.804495	0.998333
145951495					1	0		1	0.803745	0.998291
24864642					1	0		1	0.802875	0.998248
137660426					1	0		1	0.802871	0.998205
154640816					1	0		1	0.80175	0.998162
132502923					1	0		1	0.800998	0.99812
127052332					1	0		1	0.794499	0.998077
137641188					1	0		1	0.79375	0.998034
53248853					1	0		1	0.79225	0.997991
154640792					1	0		1	0.7905	0.997949
137648341					1	0		1	0.784122	0.997863
118709368					1	0		1	0.783998	0.99782
122189098					1	0		1	0.78275	0.997778
154640803					1	0		1	0.782123	0.997735
127040146					1	0		1	0.781373	0.997692
155545592					1	0		1	0.777625	0.997649
137642994					1	0		1	0.775875	0.997607
127052331					1	0		1	0.771375	0.997564
44441989					1	0		1	0.77125	0.997521
155525130					1	0		1	0.765369	0.997479
137641736					1	0		1	0.764868	0.997436
127038449					1	0		1	0.76125	0.997393
118714211					1	0		1	0.757125	0.99735
137654817					1	0		1	0.753373	0.997308
118146932					1	0		1	0.750873	0.997265
71470					1	0		1	0.7507	0.997222
137638720					1	0		1	0.74912	0.997179
18205340					1	0		1	0.745875	0.997137
118146828					1	0		1	0.745	0.997094
5569					1	0		1	0.738123	0.997051
137653690					1	0		1	0.736372	0.997008
127039073					1	0		1	0.733625	0.996966
73212282					1	0		1	0.731124	0.996923
155568225					1	0		1	0.730498	0.99688
127038839					1	0		1	0.729498	0.996837
155564534					1	0		1	0.729122	0.996795
929418					1	0		1	0.728247	0.996752
127042468					1	0		1	0.727	0.996709
134131398					1	0		1	0.72425	0.996667
122194597					1	0		1	0.723248	0.996624
137637278					1	0		1	0.722623	0.996581
145987283					1	0		1	0.719874	0.996538
122187197					1	0		1	0.718872	0.996496
137631603					1	0		1	0.711497	0.996453
118724058					1	0		1	0.703125	0.99641
155542740					1	0		1	0.692995	0.996325
137634201					1	0		1	0.686124	0.996239
118710862					1	0		1	0.6815	0.996196
137636909					1	0		1	0.6765	0.996154
73212454					1	0		1	0.673625	0.996068
155525201					1	0		1	0.664869	0.996025
138753556					1	0		1	0.659875	0.995983
127035385					1	0		1	0.657243	0.99594
141484722					1	0		1	0.637868	0.995769
122193081					1	0		1	0.629	0.995726
17756068					1	0		1	0.625249	0.995684
122193084					1	0		1	0.608747	0.995641
56945409					1	0		1	0.607898	0.995598
56946814					1	0		1	0.590238	0.995555
137643797					1	0		1	0.575618	0.995513
155554399					1	0		1	0.569117	0.99547
45270518					1	0		1	0.56875	0.995427
141484725					1	0		1	0.568375	0.995384
56945405					1	0		1	0.564997	0.995342
53373263					1	0		1	0.561331	0.995299
141484728					1	0		1	0.55912	0.995256
6708539					1	0		1	0.552976	0.995213
137644748					1	0		1	0.522612	0.995171
127052794					1	0		1	0.509367	0.995128
17756067					1	0		0	0.497993	0.995085
127035746					1	0		0	0.495493	0.995043
72947678					1	0		0	0.49487	0.995
145980113					1	0		0	0.491242	0.994957
90677485					1	0		0	0.48075	0.994914
118146855					1	0		0	0.48	0.994872
156015008					1	0		0	0.478105	0.994829
46845155					1	0		0	0.476375	0.994786
145991446					1	0		0	0.475721	0.994743
155543032					1	0		0	0.474748	0.994701
34469					1	0		0	0.47012	0.994658
134143542					1	0		0	0.466497	0.994615
155530976					1	0		0	0.46525	0.994572
122187200					1	0		0	0.462125	0.99453
145951564					1	0		0	0.460365	0.994487
122193083					1	0		0	0.45112	0.994444
72947881					1	0		0	0.437373	0.994401
13825121					1	0		0	0.436999	0.994359
155533839					1	0		0	0.423248	0.994316
24764296					1	0		0	0.418329	0.994273
145984321					1	0		0	0.41587	0.994231
71653474					1	0		0	0.412595	0.994145
145970681					1	0		0	0.406748	0.99406
60143619					1	0		0	0.401085	0.994017
145970551					1	0		0	0.399369	0.993974
67617657					1	0		0	0.388497	0.993931
49840916					1	0		0	0.385494	0.993889
145992499					1	0		0	0.378107	0.993846
145983499					1	0		0	0.375614	0.993803
16018896					1	0		0	0.374373	0.99376
118716607					1	0		0	0.371111	0.993718
118724066					1	0		0	0.368622	0.993675
70692104					1	0		0	0.365873	0.993632
145950253					1	0		0	0.361745	0.993589
19704953					1	0		0	0.358998	0.993547
137640340					1	0		0	0.353872	0.993504
145974565					1	0		0	0.351247	0.993461
72947882					1	0		0	0.347999	0.993419
44589120					1	0		0	0.345998	0.993333
145992586					1	0		0	0.344236	0.99329
135423827					1	0		0	0.343374	0.993248
155541310					1	0		0	0.342125	0.993205
101876447					1	0		0	0.326748	0.993162
145985723					1	0		0	0.308869	0.993119
5344735					1	0		0	0.304624	0.993077
134827795					1	0		0	0.3045	0.993034
10741001					1	0		0	0.303473	0.992991
71386					1	0		0	0.301051	0.992948
53373257					1	0		0	0.292106	0.992863
56945408					1	0		0	0.278615	0.99282
399624					1	0		0	0.274375	0.992777
23651142					1	0		0	0.272	0.992735
13943286					1	0		0	0.243968	0.992564
132137973					1	0		0	0.238125	0.992478
36606					1	0		0	0.237245	0.992393
122695867					1	0		0	0.234231	0.99235
17756171					1	0		0	0.232624	0.992307
10254592					1	0		0	0.230606	0.992265
44589254					1	0		0	0.229364	0.992222
156014022					1	0		0	0.22475	0.992136
53672					1	0		0	0.207245	0.99188
19571					1	0		0	0.205685	0.991837
54732499					1	0		0	0.199994	0.991795
31315					1	0		0	0.191865	0.991709
17755955					1	0		0	0.189375	0.991666
66553749					1	0		0	0.187973	0.991624
137631843					1	0		0	0.182871	0.991538
67616724					1	0		0	0.180245	0.991495
145970851					1	0		0	0.170598	0.991367
16212317					1	0		0	0.165574	0.991324
70696278					1	0		0	0.159249	0.991239
83975					1	0		0	0.145724	0.991068
17755830					1	0		0	0.143749	0.990983
9270					1	0		0	0.142816	0.99094
155522349					1	0		0	0.140744	0.990897
21826					1	0		0	0.126723	0.99047
137225047					1	0		0	0.114745	0.990171
39327					1	0		0	0.113872	0.990128
24799792					1	0		0	0.1105	0.990042
6437838					1	0		0	0.102616	0.989957
17756069					1	0		0	0.10175	0.989914
3035714					1	0		0	0.0914985	0.989572
4764					1	0		0	0.0914872	0.989529
9819104					1	0		0	0.0888675	0.989359
5282219					1	0		0	0.0876415	0.989188
60196438					1	0		0	0.0858351	0.989059
122187081					1	0		0	0.0795	0.98876
145981800					1	0		0	0.077942	0.988589
24744					1	0		0	0.071125	0.988034
16078					1	0		0	0.0674741	0.987521
73356863					1	0		0	0.0669737	0.987435
5281104					1	0		0	0.0659497	0.987393
28768					1	0		0	0.065625	0.98735
46843906					1	0		0	0.0628352	0.987136
73352468					1	0		0	0.0542287	0.985555
792340					1	0		0	0.0436205	0.983504
86138					1	0		0	0.040625	0.982542
11285653					1	0		0	0.0397495	0.982093
83656					1	0		0	0.039371	0.981922
176879					1	0		0	0.0374924	0.981196
5280373					1	0		0	0.037122	0.981025
220401					1	0		0	0.0358513	0.980298
14079439					1	0		0	0.0334691	0.978973
5154					1	0		0	0.033336	0.978888
5702746					1	0		0	0.0298592	0.97611
2225					1	0		0	0.029375	0.975661
135927203					1	0		0	0.0282403	0.974529
73675					1	0		0	0.0274885	0.973546
7285157					1	0		0	0.0263504	0.972178
81346					1	0		0	0.0243698	0.968076
172306					1	0		0	0.0223705	0.963887
86287525					1	0		0	0.020375	0.958246
70700268					1	0		0	0.0192455	0.95393
12938					1	0		0	0.016372	0.938502
4477					1	0		0	0.0159925	0.935681
6422843					1	0		0	0.0152434	0.929142
10108128					1	0		0	0.0152374	0.929014
175967					1	0		0	0.0148705	0.925638
5329102					1	0		0	0.014494	0.921749
22571					1	0		0	0.0136227	0.913116
91741					1	0		0	0.0131235	0.905851
73672					1	0		0	0.0126212	0.898179
2325417					1	0		0	0.0122417	0.891662
15487888					1	0		0	0.0122392	0.891619
6777					1	0		0	0.0121227	0.889974
9831581					1	0		0	0.0105	0.860229
57519505					1	0		0	0.0104985	0.859032
10068207					1	0		0	0.00999848	0.846275
5625					1	0		0	0.00999701	0.845976
9551807					1	0		0	0.00924405	0.822599
10108651					1	0		0	0.00924397	0.822514
652723					1	0		0	0.00912272	0.819244
9862076					1	0		0	0.008875	0.812513
4122					1	0		0	0.008375	0.794713
3217360					1	0		0	0.007875	0.774606
3168139					1	0		0	0.007875	0.774606
1013376					1	0		0	0.007	0.730843
3889161					1	0		0	0.006375	0.6955
135411862					1	0		0	0.00624621	0.681397
9558284					1	0		0	0.00587201	0.654494
1712195					1	0		0	0.00562348	0.63663
155060779					1	0		0	0.005	0.586863
752925					1	0		0	0.003875	0.466729
6902843					1	0		0	0.00387449	0.461088
15983966					1	0		0	0.0035	0.418351
3225960					1	0		0	0.0035	0.418351
6866314					1	0		0	0.00275	0.313112
649114					1	0		0	0.00175	0.165199
667483					1	0		0	0.0005	0.0202573
443980					0	0		1	0.693531	0.996367
9865387					0	0		1	0.689	0.996282
419781					0	0		1	0.646749	0.995897
16746591					0	0		1	0.638375	0.995812
15621812					0	0		0	0.413098	0.994188
15945439					0	0		0	0.408124	0.994102
6437352					0	0		0	0.347075	0.993376
42611257					0	0		0	0.300621	0.992906
10470544					0	0		0	0.267986	0.992692
6602611					0	0		0	0.252792	0.992649
4289349					0	0		0	0.25025	0.992607
44609731					0	0		0	0.242125	0.992521
42628535					0	0		0	0.237843	0.992436
5280666					0	0		0	0.227114	0.992179
135517003					0	0		0	0.222496	0.992094
480856					0	0		0	0.215371	0.992051
65664					0	0		0	0.214873	0.992008
706617					0	0		0	0.211122	0.991965
1942959					0	0		0	0.21	0.991923
54677754					0	0		0	0.195875	0.991752
228580					0	0		0	0.187727	0.991581
3684314					0	0		0	0.176115	0.991453
23641094					0	0		0	0.176107	0.99141
11957671					0	0		0	0.161973	0.991282
27891					0	0		0	0.153119	0.991196
11726019					0	0		0	0.148995	0.991153
6163361					0	0		0	0.146875	0.991111
8226					0	0		0	0.144495	0.991025
3519901					0	0		0	0.140503	0.990854
24786555					0	0		0	0.140248	0.990812
656734					0	0		0	0.135992	0.990769
68911					0	0		0	0.133372	0.990726
348130					0	0		0	0.131846	0.990683
653907					0	0		0	0.131123	0.990641
3464469					0	0		0	0.129868	0.990598
2252787					0	0		0	0.128498	0.990555
16745949					0	0		0	0.1275	0.990512
1068314					0	0		0	0.125873	0.990427
653137					0	0		0	0.12425	0.990384
2893820					0	0		0	0.120625	0.990341
3466563					0	0		0	0.119865	0.990299
2894099					0	0		0	0.119241	0.990256
301798					0	0		0	0.115827	0.990213
5284655					0	0		0	0.113798	0.990085
5709436					0	0		0	0.108833	0.99
5405328					0	0		0	0.0989269	0.989871
135439723					0	0		0	0.0985	0.989829
2225450					0	0		0	0.0966212	0.989786
23641087					0	0		0	0.0944542	0.989743
1315980					0	0		0	0.094125	0.9897
134827965					0	0		0	0.0931586	0.989658
16745536					0	0		0	0.0923327	0.989615
2176483					0	0		0	0.0908415	0.989487
539260					0	0		0	0.0896066	0.989444
658314					0	0		0	0.088875	0.989401
2567212					0	0		0	0.088375	0.989316
5721474					0	0		0	0.0881599	0.989273
16051942					0	0		0	0.0877157	0.98923
6510725					0	0		0	0.0867491	0.989145
4076033					0	0		0	0.0867386	0.989102
3749027					0	0		0	0.08325	0.989017
5878033					0	0		0	0.0828614	0.988974
12414022					0	0		0	0.082375	0.988931
990958					0	0		0	0.08225	0.988888
160364					0	0		0	0.0821414	0.988846
644280					0	0		0	0.0803731	0.988803
1201					0	0		0	0.0793541	0.988717
1304074					0	0		0	0.0791127	0.988675
2486876					0	0		0	0.0783706	0.988632
6214318					0	0		0	0.0777457	0.988547
1069873					0	0		0	0.076238	0.988504
1958205					0	0		0	0.0762292	0.988461
5319925					0	0		0	0.0757418	0.988376
5336464					0	0		0	0.0740584	0.988333
480873					0	0		0	0.073963	0.98829
23641104					0	0		0	0.0729718	0.988247
2933224					0	0		0	0.071872	0.988205
135433247					0	0		0	0.071869	0.988162
16192647					0	0		0	0.0706689	0.987991
389316					0	0		0	0.0706014	0.987948
2007728					0	0		0	0.06975	0.987905
648582					0	0		0	0.069622	0.987863
129316874					0	0		0	0.0689733	0.987799
201412					0	0		0	0.0689733	0.987799
3724260					0	0		0	0.0684955	0.987735
158781					0	0		0	0.0678705	0.987692
5309168					0	0		0	0.0677402	0.987649
2813478					0	0		0	0.067625	0.987606
2895148					0	0		0	0.067484	0.987564
242249					0	0		0	0.0673725	0.987478
1189450					0	0		0	0.065372	0.987307
2729879					0	0		0	0.0647492	0.987264
2398303					0	0		0	0.0647478	0.987222
5804					0	0		0	0.06425	0.987179
124201669					0	0		0	0.0627456	0.987093
655668					0	0		0	0.062375	0.987051
244386					0	0		0	0.0619955	0.987008
649222					0	0		0	0.061375	0.986965
2729458					0	0		0	0.061351	0.986923
11979277					0	0		0	0.0603777	0.98688
3071136					0	0		0	0.060375	0.986837
15945605					0	0		0	0.0598499	0.986752
624831					0	0		0	0.0596069	0.986709
24856436					0	0		0	0.0592338	0.986666
3243384					0	0		0	0.059122	0.986623
5724654					0	0		0	0.058875	0.986581
6107177					0	0		0	0.0588697	0.986538
1289163					0	0		0	0.057875	0.986495
336904					0	0		0	0.05775	0.986452
2808875					0	0		0	0.0576235	0.98641
9549507					0	0		0	0.0574036	0.986367
4876138					0	0		0	0.056875	0.986324
950701					0	0		0	0.05675	0.986281
2104338					0	0		0	0.0564985	0.986153
2597005					0	0		0	0.056375	0.986111
16682420					0	0		0	0.0558588	0.986068
3037048					0	0		0	0.0551154	0.986025
15945444					0	0		0	0.0551145	0.985982
2953209					0	0		0	0.055	0.98594
717668					0	0		0	0.0548715	0.985854
13769					0	0		0	0.0548358	0.985811
5342245					0	0		0	0.054709	0.985769
53401057					0	0		0	0.0544975	0.985683
3975184					0	0		0	0.05425	0.98564
5914602					0	0		0	0.0542417	0.985598
880209					0	0		0	0.053875	0.985512
44968231					0	0		0	0.0518715	0.985469
1210236					0	0		0	0.0516185	0.985427
340129					0	0		0	0.0514504	0.985341
12313750					0	0		0	0.0512722	0.985299
444025					0	0		0	0.0511071	0.985256
94381					0	0		0	0.050875	0.985213
2795784					0	0		0	0.0508742	0.98517
54677747					0	0		0	0.0507477	0.985128
5284587					0	0		0	0.050357	0.985085
6224040					0	0		0	0.049875	0.985042
5346492					0	0		0	0.049744	0.984999
135490308					0	0		0	0.0488687	0.984914
135439728					0	0		0	0.048	0.984828
657255					0	0		0	0.0478327	0.984786
9550367					0	0		0	0.04775	0.984743
54680862					0	0		0	0.0477424	0.9847
693193					0	0		0	0.047622	0.984657
72616					0	0		0	0.0475972	0.984615
1207954					0	0		0	0.0471227	0.984572
666218					0	0		0	0.0471202	0.984529
24747545					0	0		0	0.046997	0.984487
24187989					0	0		0	0.0469921	0.984444
2392341					0	0		0	0.046125	0.984316
5403474					0	0		0	0.0461175	0.984251
3645286					0	0		0	0.0461175	0.984251
138756148					0	0		0	0.0459911	0.984187
1479928					0	0		0	0.0458589	0.984145
577680					0	0		0	0.045744	0.984102
2895915					0	0		0	0.0456137	0.984059
3730344					0	0		0	0.045497	0.984016
135497942					0	0		0	0.0453725	0.983974
973007					0	0		0	0.04475	0.983931
3217216					0	0		0	0.0445	0.983888
628912					0	0		0	0.0443735	0.983845
19861					0	0		0	0.044372	0.983803
254339					0	0		0	0.0443638	0.98376
3245620					0	0		0	0.0442132	0.983717
2999713					0	0		0	0.0439955	0.983675
60753					0	0		0	0.0439724	0.983632
16682410					0	0		0	0.0438428	0.983589
3752463					0	0		0	0.0436235	0.983546
2292109					0	0		0	0.0435	0.983461
2987368					0	0		0	0.0432485	0.983418
59773080					0	0		0	0.0432327	0.983333
2955413					0	0		0	0.043	0.98329
2962022					0	0		0	0.042872	0.983247
2997574					0	0		0	0.0428663	0.983204
16681984					0	0		0	0.0427386	0.983162
2845311					0	0		0	0.0427295	0.983119
1191328					0	0		0	0.0426235	0.983076
6475943					0	0		0	0.0426177	0.983033
816248					0	0		0	0.0425	0.982991
3665884					0	0		0	0.0423705	0.982948
1287796					0	0		0	0.04225	0.982905
4067095					0	0		0	0.042	0.982863
60196302					0	0		0	0.0419899	0.98282
16192865					0	0		0	0.0416148	0.982777
374760					0	0		0	0.0416132	0.982734
11948808					0	0		0	0.0416079	0.982692
16188607					0	0		0	0.04075	0.982649
11957301					0	0		0	0.0406804	0.982606
2543155					0	0		0	0.040625	0.982542
856007					0	0		0	0.0404932	0.982478
3512637					0	0		0	0.0403864	0.982435
23786459					0	0		0	0.0403662	0.982392
5734791					0	0		0	0.0402432	0.98235
1636605					0	0		0	0.040233	0.982307
1811604					0	0		0	0.040125	0.982264
5281417					0	0		0	0.0401124	0.982221
12004633					0	0		0	0.039875	0.982179
81543					0	0		0	0.0398422	0.982136
762871					0	0		0	0.039622	0.982051
23641109					0	0		0	0.0396116	0.982008
2080199					0	0		0	0.0395	0.981965
3607					0	0		0	0.0392328	0.98188
6216381					0	0		0	0.0391159	0.981837
3847783					0	0		0	0.039	0.981794
3126579					0	0		0	0.0384955	0.981709
9972176					0	0		0	0.0383136	0.981666
2803879					0	0		0	0.03825	0.981623
24747927					0	0		0	0.0382477	0.98158
3418940					0	0		0	0.0382401	0.981538
16193025					0	0		0	0.0382283	0.981495
16194252					0	0		0	0.0381235	0.981452
1893572					0	0		0	0.037918	0.981409
660311					0	0		0	0.0377485	0.981367
2424558					0	0		0	0.037625	0.981324
5044083					0	0		0	0.0375	0.981281
2836319					0	0		0	0.037494	0.981239
3730758					0	0		0	0.0372104	0.981153
16745762					0	0		0	0.037125	0.981089
1475661					0	0		0	0.037125	0.981089
16745514					0	0		0	0.0371137	0.980982
417184					0	0		0	0.037	0.980939
622408					0	0		0	0.0369985	0.980897
199391					0	0		0	0.036875	0.980854
137706169					0	0		0	0.0368374	0.980811
5741720					0	0		0	0.0367462	0.980768
1483262					0	0		0	0.0364985	0.980726
5826499					0	0		0	0.0364955	0.980683
9614235					0	0		0	0.0362242	0.98064
756377					0	0		0	0.036125	0.980597
9550026					0	0		0	0.0361205	0.980555
134827948					0	0		0	0.0361042	0.980512
2292086					0	0		0	0.0359956	0.980469
89953551					0	0		0	0.0359932	0.980427
104845					0	0		0	0.0359914	0.980384
9798778					0	0		0	0.0358539	0.980341
2221911					0	0		0	0.03575	0.980256
1185486					0	0		0	0.0357485	0.980213
5150994					0	0		0	0.0353735	0.98017
134695348					0	0		0	0.0353647	0.980127
3568495					0	0		0	0.035125	0.980085
2843263					0	0		0	0.035	0.980042
4608519					0	0		0	0.034997	0.979999
16196969					0	0		0	0.0348697	0.979956
5484366					0	0		0	0.0348534	0.979914
62531					0	0		0	0.0347418	0.979871
46498117					0	0		0	0.0345	0.979828
655539					0	0		0	0.0344985	0.979785
13895170					0	0		0	0.0343985	0.979743
974996					0	0		0	0.0343735	0.9797
1717706					0	0		0	0.0343184	0.979657
2866					0	0		0	0.0342495	0.979593
643606					0	0		0	0.0342495	0.979593
1509201					0	0		0	0.0342485	0.979529
5740575					0	0		0	0.034247	0.979486
2348079					0	0		0	0.0341899	0.979444
99091					0	0		0	0.0340764	0.979401
9547814					0	0		0	0.034	0.979358
65478					0	0		0	0.0338735	0.979315
2834772					0	0		0	0.0338727	0.979273
16194689					0	0		0	0.0338725	0.97923
5280710					0	0		0	0.0337432	0.979187
652196					0	0		0	0.0336195	0.979144
5294857					0	0		0	0.0336189	0.979102
5877					0	0		0	0.0336121	0.979059
135406112					0	0		0	0.0334832	0.979016
974630					0	0		0	0.033375	0.978931
10407491					0	0		0	0.03325	0.978845
3465979					0	0		0	0.0332485	0.978803
5761072					0	0		0	0.033241	0.97876
699975					0	0		0	0.0331197	0.978717
1090315					0	0		0	0.0329985	0.978674
6438437					0	0		0	0.0329947	0.978632
3148351					0	0		0	0.0328609	0.978589
135473288					0	0		0	0.0327485	0.978546
648730					0	0		0	0.032625	0.978439
650370					0	0		0	0.032625	0.978439
2919360					0	0		0	0.032625	0.978439
714696					0	0		0	0.032625	0.978439
6636335					0	0		0	0.0326187	0.978332
702937					0	0		0	0.0324973	0.97829
801091					0	0		0	0.0324872	0.978247
16745754					0	0		0	0.032375	0.978204
221776					0	0		0	0.0323727	0.978161
16681801					0	0		0	0.032247	0.978119
1482352					0	0		0	0.0322452	0.978076
2789416					0	0		0	0.0322385	0.978033
54692218					0	0		0	0.0321227	0.977991
5703255					0	0		0	0.0321138	0.977948
9547806					0	0		0	0.032	0.977905
6053932					0	0		0	0.0319977	0.977862
3679708					0	0		0	0.031875	0.97782
992688					0	0		0	0.0318742	0.977777
1477245					0	0		0	0.03175	0.977713
6224194					0	0		0	0.03175	0.977713
2828336					0	0		0	0.0317311	0.977649
2529066					0	0		0	0.0315	0.977563
1479927					0	0		0	0.0314995	0.97752
15945029					0	0		0	0.0314975	0.977478
5351591					0	0		0	0.0314816	0.977435
1183863					0	0		0	0.0313735	0.977392
1718335					0	0		0	0.0313577	0.977349
54687601					0	0		0	0.03125	0.977307
135472773					0	0		0	0.0312485	0.977243
2553085					0	0		0	0.0312485	0.977243
24747886					0	0		0	0.0312462	0.977179
376106					0	0		0	0.0312442	0.977136
16195423					0	0		0	0.0309985	0.977093
94273					0	0		0	0.0309947	0.97705
347641					0	0		0	0.0309892	0.977008
135401469					0	0		0	0.03075	0.976965
16196094					0	0		0	0.030747	0.976922
1313004					0	0		0	0.0307462	0.976879
779087					0	0		0	0.030744	0.976837
3159878					0	0		0	0.0307417	0.976794
4132952					0	0		0	0.030738	0.976751
9551448					0	0		0	0.030498	0.976708
4009677					0	0		0	0.0303595	0.97658
706370					0	0		0	0.03025	0.976537
1483227					0	0		0	0.0302477	0.976495
11597571					0	0		0	0.0302299	0.976452
5260651					0	0		0	0.0302277	0.976409
9568815					0	0		0	0.0301212	0.976367
16682406					0	0		0	0.030108	0.976324
7110067					0	0		0	0.0299997	0.976281
23670524					0	0		0	0.0299867	0.976238
3469946					0	0		0	0.0298735	0.976196
644739					0	0		0	0.0298697	0.976153
4208180					0	0		0	0.02975	0.976025
2765338					0	0		0	0.0297455	0.975982
23641120					0	0		0	0.0297323	0.975939
2341832					0	0		0	0.0296242	0.975896
5308950					0	0		0	0.0296205	0.975854
892826					0	0		0	0.0294985	0.975811
2554286					0	0		0	0.029497	0.975768
2979184					0	0		0	0.0294912	0.975725
4655726					0	0		0	0.029375	0.975661
5378514					0	0		0	0.0293482	0.975597
24858111					0	0		0	0.02925	0.975555
5703185					0	0		0	0.0292403	0.975512
74574					0	0		0	0.0292319	0.975469
16745768					0	0		0	0.029125	0.975426
4175200					0	0		0	0.029122	0.975384
16745922					0	0		0	0.0289985	0.975341
3120512					0	0		0	0.0289929	0.975298
778083					0	0		0	0.0289857	0.975255
4833367					0	0		0	0.02875	0.975191
222268					0	0		0	0.02875	0.975191
4622130					0	0		0	0.0287485	0.975127
6602741					0	0		0	0.028747	0.975084
2775795					0	0		0	0.0287454	0.975042
1078336					0	0		0	0.028625	0.974999
2766901					0	0		0	0.028619	0.974956
2872135					0	0		0	0.0285952	0.974913
16195743					0	0		0	0.0285	0.974871
807639					0	0		0	0.0284992	0.974828
4360970					0	0		0	0.028497	0.974785
3128201					0	0		0	0.0284955	0.974743
6415914					0	0		0	0.028375	0.9747
9797370					0	0		0	0.02825	0.974657
1121835					0	0		0	0.0282485	0.974614
2879148					0	0		0	0.0282442	0.974572
658787					0	0		0	0.0282402	0.974486
1967831					0	0		0	0.0281235	0.974443
16061103					0	0		0	0.0281233	0.974401
2373106					0	0		0	0.028122	0.974358
910610					0	0		0	0.0281175	0.974315
1481486					0	0		0	0.0281153	0.974272
6224254					0	0		0	0.028	0.97423
16196937					0	0		0	0.027994	0.974187
917252					0	0		0	0.0279846	0.974144
2978541					0	0		0	0.027875	0.974101
2902733					0	0		0	0.0278727	0.974059
135490286					0	0		0	0.0278705	0.974016
100335					0	0		0	0.02775	0.973973
833984					0	0		0	0.027747	0.973931
1475820					0	0		0	0.027625	0.973888
5724809					0	0		0	0.027622	0.973845
3851724					0	0		0	0.0276207	0.973802
5041444					0	0		0	0.0276201	0.97376
52224353					0	0		0	0.0276072	0.973717
4621225					0	0		0	0.0274985	0.973653
1379974					0	0		0	0.0274985	0.973653
705660					0	0		0	0.0274954	0.973589
2941584					0	0		0	0.0274852	0.973503
244086					0	0		0	0.0273717	0.97346
15945735					0	0		0	0.027371	0.973418
24747497					0	0		0	0.0273634	0.973375
5059					0	0		0	0.02725	0.973311
2418891					0	0		0	0.02725	0.973311
407897					0	0		0	0.0272439	0.973247
5359421					0	0		0	0.0272196	0.973204
11740730					0	0		0	0.0271153	0.973161
1428874					0	0		0	0.0269995	0.973119
596487					0	0		0	0.0269987	0.973054
135402464					0	0		0	0.0269987	0.973054
2668313					0	0		0	0.0269985	0.97299
4916975					0	0		0	0.0269965	0.972948
1474464					0	0		0	0.0269962	0.972905
135512426					0	0		0	0.0268746	0.972862
16007289					0	0		0	0.0268727	0.972819
46498051					0	0		0	0.02675	0.972777
2093093					0	0		0	0.0267492	0.972734
9566991					0	0		0	0.0267421	0.972691
1325969					0	0		0	0.0267404	0.972648
68995					0	0		0	0.0267305	0.972606
4001738					0	0		0	0.0267142	0.972563
3763936					0	0		0	0.0265702	0.97252
653388					0	0		0	0.0265	0.972456
9550335					0	0		0	0.0265	0.972456
2387640					0	0		0	0.0264985	0.972392
96647					0	0		0	0.0264947	0.972349
654670					0	0		0	0.026375	0.972307
3776932					0	0		0	0.0263645	0.972264
2809320					0	0		0	0.02625	0.972071
3228207					0	0		0	0.02625	0.972071
12004925					0	0		0	0.02625	0.972071
3103000					0	0		0	0.02625	0.972071
16682462					0	0		0	0.026247	0.971965
5310379					0	0		0	0.026247	0.971922
3230943					0	0		0	0.026244	0.971879
1477780					0	0		0	0.026125	0.971815
2915135					0	0		0	0.026125	0.971815
3892960					0	0		0	0.0261194	0.971751
54699343					0	0		0	0.0261182	0.971708
5286127					0	0		0	0.0261181	0.971665
3529267					0	0		0	0.0261138	0.971623
6402994					0	0		0	0.026	0.971516
1343078					0	0		0	0.026	0.971516
1480055					0	0		0	0.0259965	0.971452
16004692					0	0		0	0.0259956	0.971409
4898145					0	0		0	0.0259952	0.971366
8956					0	0		0	0.0259886	0.971324
15945688					0	0		0	0.0259693	0.971281
5032842					0	0		0	0.025875	0.971238
2343136					0	0		0	0.0258745	0.971195
646199					0	0		0	0.0258727	0.971153
199008					0	0		0	0.0258668	0.97111
71484					0	0		0	0.0257472	0.971024
135426125					0	0		0	0.0257456	0.970982
2999091					0	0		0	0.0257357	0.970939
2928228					0	0		0	0.025625	0.970875
11979293					0	0		0	0.025625	0.970875
11841586					0	0		0	0.0256208	0.970811
713337					0	0		0	0.0255	0.970725
328915					0	0		0	0.0255	0.970725
2819124					0	0		0	0.0255	0.970725
646826					0	0		0	0.025498	0.97064
1379435					0	0		0	0.0254975	0.970597
2304940					0	0		0	0.025497	0.970554
5281836					0	0		0	0.0254965	0.970512
680195					0	0		0	0.0254926	0.970469
764699					0	0		0	0.0254913	0.970426
5887326					0	0		0	0.0254882	0.970383
3533896					0	0		0	0.0254811	0.970341
2370070					0	0		0	0.025375	0.970277
44601849					0	0		0	0.025375	0.970277
646444					0	0		0	0.025373	0.970212
3262536					0	0		0	0.0253705	0.97017
44543740					0	0		0	0.025365	0.970127
71433688					0	0		0	0.0253611	0.970084
1481480					0	0		0	0.02525	0.969977
135517086					0	0		0	0.02525	0.969977
5311221					0	0		0	0.02525	0.969977
654962					0	0		0	0.02525	0.969977
447966					0	0		0	0.0252485	0.969871
3812960					0	0		0	0.0252454	0.969828
768231					0	0		0	0.025244	0.969785
16745400					0	0		0	0.0252417	0.969742
16195582					0	0		0	0.025125	0.9697
4768					0	0		0	0.0251242	0.969657
2900823					0	0		0	0.0251235	0.969614
16448838					0	0		0	0.025122	0.969571
24747432					0	0		0	0.0251205	0.969529
3084396					0	0		0	0.0251202	0.969486
135464648					0	0		0	0.025115	0.969443
5765497					0	0		0	0.025	0.9694
16746324					0	0		0	0.0249985	0.969358
5295326					0	0		0	0.0249919	0.969272
16745584					0	0		0	0.024875	0.969229
5926215					0	0		0	0.02486	0.969187
752691					0	0		0	0.0248496	0.969144
5132401					0	0		0	0.02475	0.969059
406670					0	0		0	0.02475	0.969059
2954445					0	0		0	0.02475	0.969059
4457075					0	0		0	0.024748	0.968973
135676128					0	0		0	0.0247456	0.96893
3116836					0	0		0	0.0247439	0.968888
6020348					0	0		0	0.024625	0.968823
1316427					0	0		0	0.024625	0.968823
703953					0	0		0	0.0246235	0.968759
2028588					0	0		0	0.0246227	0.968717
54684465					0	0		0	0.0246185	0.968674
1596109					0	0		0	0.0246173	0.968631
2822955					0	0		0	0.024585	0.968546
5820928					0	0		0	0.0245	0.96846
7207238					0	0		0	0.0245	0.96846
6409920					0	0		0	0.0245	0.96846
2844888					0	0		0	0.0244864	0.968375
1372860					0	0		0	0.024375	0.968289
782774					0	0		0	0.024375	0.968289
16189734					0	0		0	0.024375	0.968289
1250650					0	0		0	0.0243735	0.968204
877319					0	0		0	0.024373	0.968161
2365424					0	0		0	0.0243727	0.968118
23641114					0	0		0	0.0243633	0.968033
2293535					0	0		0	0.0243451	0.96799
1307930					0	0		0	0.02425	0.967905
2087443					0	0		0	0.02425	0.967905
1082596					0	0		0	0.02425	0.967905
3697143					0	0		0	0.0242492	0.967819
3981800					0	0		0	0.0242485	0.967755
818600					0	0		0	0.0242485	0.967755
5715699					0	0		0	0.024247	0.967691
6636300					0	0		0	0.0242459	0.967648
3499					0	0		0	0.024245	0.967584
3134449					0	0		0	0.024245	0.967584
651905					0	0		0	0.0242445	0.96752
5166286					0	0		0	0.0242407	0.967477
3706110					0	0		0	0.024125	0.967435
2767282					0	0		0	0.024117	0.967392
12004484					0	0		0	0.0241043	0.967349
2406532					0	0		0	0.024	0.967306
1478512					0	0		0	0.0239992	0.967264
1486545					0	0		0	0.0239985	0.967221
23641092					0	0		0	0.023997	0.967178
11979288					0	0		0	0.023995	0.967135
6014624					0	0		0	0.0239948	0.967093
2746836					0	0		0	0.0239932	0.96705
658922					0	0		0	0.0238725	0.967007
4969432					0	0		0	0.0238692	0.966964
16188829					0	0		0	0.0238685	0.966922
2809621					0	0		0	0.0238684	0.966879
1530879					0	0		0	0.02375	0.966836
3716535					0	0		0	0.0237495	0.966793
11841602					0	0		0	0.0237465	0.966751
135467540					0	0		0	0.023625	0.966687
9685270					0	0		0	0.023625	0.966687
3743979					0	0		0	0.0236242	0.966623
636411					0	0		0	0.023622	0.96658
5310245					0	0		0	0.0235	0.966516
2878808					0	0		0	0.0235	0.966516
3700333					0	0		0	0.0234985	0.966409
2202432					0	0		0	0.0234985	0.966409
2997828					0	0		0	0.0234985	0.966409
3458318					0	0		0	0.0234896	0.966323
916026					0	0		0	0.0234842	0.966281
5157698					0	0		0	0.023375	0.966195
2775366					0	0		0	0.023375	0.966195
2173003					0	0		0	0.023375	0.966195
1477305					0	0		0	0.0233735	0.96611
2097358					0	0		0	0.023372	0.966067
5166					0	0		0	0.0233708	0.966024
16746271					0	0		0	0.023369	0.965981
667044					0	0		0	0.0233636	0.965939
1487215					0	0		0	0.0233537	0.965896
17142					0	0		0	0.0233524	0.965853
3126290					0	0		0	0.0233488	0.965811
2058973					0	0		0	0.02325	0.965746
1479487					0	0		0	0.02325	0.965746
3131416					0	0		0	0.0232485	0.965682
2768369					0	0		0	0.0232417	0.96564
713757					0	0		0	0.0231216	0.965597
2997729					0	0		0	0.0231206	0.965554
7314658					0	0		0	0.0231199	0.965511
20846949					0	0		0	0.023	0.965469
4390920					0	0		0	0.0229975	0.965426
135467535					0	0		0	0.022875	0.96534
2933109					0	0		0	0.022875	0.96534
135472770					0	0		0	0.022875	0.96534
2525652					0	0		0	0.0228735	0.965234
2828330					0	0		0	0.0228735	0.965234
993397					0	0		0	0.0228692	0.965169
3107433					0	0		0	0.022868	0.965127
16411111					0	0		0	0.0228582	0.965084
4302366					0	0		0	0.0228512	0.965041
1321408					0	0		0	0.02275	0.964999
16189485					0	0		0	0.0227494	0.964956
2147563					0	0		0	0.0227487	0.964913
135520069					0	0		0	0.0227456	0.96487
2989790					0	0		0	0.0227278	0.964828
135401438					0	0		0	0.0227277	0.964785
9679865					0	0		0	0.022625	0.964721
5768597					0	0		0	0.022625	0.964721
9617853					0	0		0	0.0226235	0.964657
20846859					0	0		0	0.0226212	0.964614
4309361					0	0		0	0.0226111	0.964571
5523563					0	0		0	0.0226063	0.964528
2423760					0	0		0	0.0225	0.964464
2828715					0	0		0	0.0225	0.964464
6875284					0	0		0	0.0224977	0.9644
3726733					0	0		0	0.022497	0.964357
9581650					0	0		0	0.022493	0.964315
917111					0	0		0	0.0224742	0.964272
9592362					0	0		0	0.022375	0.964165
2966076					0	0		0	0.022375	0.964165
3832029					0	0		0	0.022375	0.964165
777371					0	0		0	0.022375	0.964165
2400664					0	0		0	0.0223735	0.964058
7105562					0	0		0	0.022372	0.964016
16745645					0	0		0	0.0223716	0.963973
3619312					0	0		0	0.0223706	0.96393
16194846					0	0		0	0.022366	0.963845
16681742					0	0		0	0.0223622	0.963802
16746132					0	0		0	0.0223592	0.963759
2844895					0	0		0	0.02225	0.963695
5389117					0	0		0	0.02225	0.963695
5506031					0	0		0	0.0222485	0.96361
135464635					0	0		0	0.0222485	0.96361
2021218					0	0		0	0.0222485	0.963545
54691802					0	0		0	0.0222477	0.963503
5825353					0	0		0	0.022125	0.96346
16190030					0	0		0	0.0221242	0.963396
2221377					0	0		0	0.0221242	0.963396
2738976					0	0		0	0.0221235	0.963268
5407918					0	0		0	0.0221235	0.963268
68848					0	0		0	0.0221235	0.963268
135511624					0	0		0	0.0221235	0.963268
6603792					0	0		0	0.022122	0.963161
1027088					0	0		0	0.0221215	0.963118
791069					0	0		0	0.0221205	0.963075
16189439					0	0		0	0.0221174	0.963033
1256854					0	0		0	0.0221169	0.96299
16681794					0	0		0	0.0221152	0.962947
3074211					0	0		0	0.0221118	0.962904
1505471					0	0		0	0.022	0.96284
1100692					0	0		0	0.022	0.96284
2274646					0	0		0	0.0219985	0.962776
5907172					0	0		0	0.021997	0.962733
2422550					0	0		0	0.0219947	0.962669
3758075					0	0		0	0.0219947	0.962669
665453					0	0		0	0.0219914	0.962605
4401276					0	0		0	0.0219638	0.962563
661891					0	0		0	0.021875	0.96252
2827167					0	0		0	0.0218735	0.962434
1388120					0	0		0	0.0218735	0.962434
3409426					0	0		0	0.0218735	0.962434
1084685					0	0		0	0.021872	0.962327
1180515					0	0		0	0.021872	0.962327
843229					0	0		0	0.0218677	0.962263
765461					0	0		0	0.0218659	0.962221
4118928					0	0		0	0.0218469	0.962178
35758					0	0		0	0.0218157	0.962135
1122716					0	0		0	0.02175	0.962071
1861462					0	0		0	0.02175	0.962071
2746266					0	0		0	0.021748	0.962007
776066					0	0		0	0.0217462	0.961964
1377377					0	0		0	0.021744	0.961921
3111043					0	0		0	0.0217376	0.961879
6078004					0	0		0	0.021625	0.961836
4245100					0	0		0	0.0216245	0.961793
16195094					0	0		0	0.021622	0.961751
2946486					0	0		0	0.0216204	0.961708
2975495					0	0		0	0.021619	0.961665
1475823					0	0		0	0.0216182	0.961622
5718467					0	0		0	0.0216161	0.96158
3103003					0	0		0	0.0215	0.961494
1475763					0	0		0	0.0215	0.961494
4248368					0	0		0	0.0215	0.961494
59473233					0	0		0	0.0214985	0.961387
2940660					0	0		0	0.0214985	0.961387
23667301					0	0		0	0.0214764	0.961323
135471963					0	0		0	0.021375	0.961152
3361722					0	0		0	0.021375	0.961152
5598240					0	0		0	0.021375	0.961152
3965808					0	0		0	0.021375	0.961152
2399041					0	0		0	0.021375	0.961152
768528					0	0		0	0.021375	0.961152
972408					0	0		0	0.021375	0.961152
665290					0	0		0	0.0213747	0.960981
3973534					0	0		0	0.021364	0.960939
11630874					0	0		0	0.0213611	0.960896
2394818					0	0		0	0.0213591	0.960853
848122					0	0		0	0.0212485	0.960789
1311718					0	0		0	0.0212485	0.960789
194699					0	0		0	0.0212455	0.960725
3687310					0	0		0	0.0212454	0.960682
2799589					0	0		0	0.0212426	0.960639
11957323					0	0		0	0.0212365	0.960597
2982265					0	0		0	0.021235	0.960554
701671					0	0		0	0.021125	0.96049
2860584					0	0		0	0.021125	0.96049
2232939					0	0		0	0.0211242	0.960426
5821715					0	0		0	0.0211227	0.960383
16681745					0	0		0	0.021122	0.96034
12167686					0	0		0	0.0211123	0.960297
3403589					0	0		0	0.021	0.960233
2356201					0	0		0	0.021	0.960233
800918					0	0		0	0.0209985	0.960169
2789					0	0		0	0.020997	0.960127
135440843					0	0		0	0.0209962	0.960084
1088163					0	0		0	0.020994	0.960041
1325401					0	0		0	0.0209935	0.959998
16759505					0	0		0	0.0208735	0.959934
665719					0	0		0	0.0208735	0.959934
3158076					0	0		0	0.0208727	0.95987
5022720					0	0		0	0.0208712	0.959827
2305102					0	0		0	0.0208709	0.959785
11979281					0	0		0	0.0208682	0.959742
746614					0	0		0	0.0208675	0.959699
648121					0	0		0	0.0208663	0.959656
6210291					0	0		0	0.0208642	0.959614
1241961					0	0		0	0.02075	0.959571
3135549					0	0		0	0.0207497	0.959528
3604942					0	0		0	0.0207485	0.959485
35246					0	0		0	0.0207462	0.959443
5504391					0	0		0	0.020744	0.9594
4521426					0	0		0	0.020744	0.959357
1816759					0	0		0	0.020744	0.959315
266900					0	0		0	0.0207437	0.959272
1044160					0	0		0	0.020625	0.959165
597363					0	0		0	0.020625	0.959165
5295410					0	0		0	0.020625	0.959165
944097					0	0		0	0.020625	0.959165
3848245					0	0		0	0.0206242	0.959037
16190026					0	0		0	0.0206242	0.959037
4278105					0	0		0	0.0206235	0.958973
2218394					0	0		0	0.0206235	0.95893
3129659					0	0		0	0.020622	0.958887
2926765					0	0		0	0.0206212	0.958844
15998947					0	0		0	0.0206197	0.958802
2894368					0	0		0	0.0206131	0.958759
2979261					0	0		0	0.0206108	0.958716
4373743					0	0		0	0.0205	0.958652
2809257					0	0		0	0.0205	0.958652
4441046					0	0		0	0.0204998	0.958588
2199894					0	0		0	0.020497	0.958524
2939282					0	0		0	0.020497	0.958524
135401671					0	0		0	0.020497	0.95846
5293559					0	0		0	0.0204902	0.958396
5738567					0	0		0	0.0204902	0.958396
644731					0	0		0	0.0204811	0.958332
2764674					0	0		0	0.020375	0.958246
1483251					0	0		0	0.020375	0.958246
5389837					0	0		0	0.0203735	0.958139
708053					0	0		0	0.0203735	0.958139
2764499					0	0		0	0.020372	0.958075
4638581					0	0		0	0.0203707	0.958032
5730675					0	0		0	0.0203698	0.95799
2189366					0	0		0	0.0203684	0.957947
3102995					0	0		0	0.0203659	0.957904
5864629					0	0		0	0.0203646	0.957861
1894899					0	0		0	0.0203632	0.957819
2997832					0	0		0	0.0203613	0.957776
904602					0	0		0	0.0203605	0.957733
663199					0	0		0	0.0203544	0.95769
60605					0	0		0	0.0203326	0.957648
660291					0	0		0	0.0203166	0.957605
2961924					0	0		0	0.02025	0.95752
5347285					0	0		0	0.02025	0.95752
606832					0	0		0	0.02025	0.95752
2843700					0	0		0	0.0202485	0.957434
2456996					0	0		0	0.020247	0.957391
16066582					0	0		0	0.0202455	0.957327
29143					0	0		0	0.0202455	0.957327
6105463					0	0		0	0.0202447	0.957263
5727770					0	0		0	0.0202444	0.95722
7414337					0	0		0	0.0202439	0.957178
135433242					0	0		0	0.0202285	0.957135
46496054					0	0		0	0.020125	0.957071
1287692					0	0		0	0.020125	0.957071
3690219					0	0		0	0.0201242	0.957007
3248765					0	0		0	0.0201231	0.956964
4001929					0	0		0	0.0201212	0.956921
24746766					0	0		0	0.0201192	0.956878
649669					0	0		0	0.0201175	0.956836
2894287					0	0		0	0.0201172	0.956793
6602746					0	0		0	0.0201128	0.95675
2954279					0	0		0	0.0199995	0.956708
300899					0	0		0	0.0199985	0.956665
661451					0	0		0	0.0199977	0.956622
5305418					0	0		0	0.0199955	0.956579
785453					0	0		0	0.019875	0.956537
1377242					0	0		0	0.019874	0.956494
2929292					0	0		0	0.0198735	0.956408
4878143					0	0		0	0.0198735	0.956408
1396566					0	0		0	0.0198735	0.956408
647830					0	0		0	0.0198705	0.956323
16241402					0	0		0	0.019869	0.95628
3726475					0	0		0	0.0198675	0.956237
5154275					0	0		0	0.019866	0.956195
4220651					0	0		0	0.0198625	0.956152
648203					0	0		0	0.01975	0.956109
5033670					0	0		0	0.019746	0.956066
6070636					0	0		0	0.0197369	0.956024
665200					0	0		0	0.0197364	0.955981
6868234					0	0		0	0.019625	0.955917
2934368					0	0		0	0.019625	0.955917
2998978					0	0		0	0.0196242	0.955853
1474463					0	0		0	0.019622	0.955789
2868052					0	0		0	0.019622	0.955789
756028					0	0		0	0.0196206	0.955725
3693334					0	0		0	0.0196192	0.955682
559377					0	0		0	0.019619	0.955639
5397398					0	0		0	0.0196186	0.955596
6012969					0	0		0	0.0196167	0.955554
2973158					0	0		0	0.0196159	0.955511
9579820					0	0		0	0.0195	0.955404
3123213					0	0		0	0.0195	0.955404
802315					0	0		0	0.0195	0.955404
2727143					0	0		0	0.0195	0.955404
646701					0	0		0	0.0194977	0.955297
2318667					0	0		0	0.019497	0.955254
16192700					0	0		0	0.019497	0.955212
11948859					0	0		0	0.0194947	0.955169
264006					0	0		0	0.0194927	0.955126
3742273					0	0		0	0.0194926	0.955084
312368					0	0		0	0.0194882	0.955041
13892289					0	0		0	0.0194863	0.954998
379927					0	0		0	0.019486	0.954955
1484340					0	0		0	0.019375	0.95487
2495301					0	0		0	0.019375	0.95487
1487796					0	0		0	0.019375	0.95487
16745780					0	0		0	0.0193735	0.954784
24747928					0	0		0	0.0193735	0.954742
3536892					0	0		0	0.0193716	0.954699
2412675					0	0		0	0.0193715	0.954656
597885					0	0		0	0.0193705	0.954613
6462249					0	0		0	0.0193683	0.954571
3664892					0	0		0	0.0193676	0.954528
5769374					0	0		0	0.0193675	0.954485
2967650					0	0		0	0.0193522	0.954442
44341259					0	0		0	0.019348	0.9544
3224565					0	0		0	0.01925	0.954293
2246763					0	0		0	0.01925	0.954293
849739					0	0		0	0.01925	0.954293
31840					0	0		0	0.01925	0.954293
4023603					0	0		0	0.0192492	0.954143
650307					0	0		0	0.0192492	0.954143
649330					0	0		0	0.0192485	0.954036
135472832					0	0		0	0.0192485	0.954036
1475212					0	0		0	0.0192477	0.953972
16746505					0	0		0	0.0192452	0.953887
2155097					0	0		0	0.0192422	0.953844
4496132					0	0		0	0.0192396	0.953801
2941112					0	0		0	0.0192391	0.953759
2815060					0	0		0	0.019125	0.953695
657557					0	0		0	0.019125	0.953695
3731053					0	0		0	0.0191245	0.95363
4875171					0	0		0	0.0191235	0.953588
275189					0	0		0	0.019122	0.953545
3243459					0	0		0	0.019122	0.953502
10085812					0	0		0	0.019121	0.95346
14009215					0	0		0	0.0191145	0.953417
135433280					0	0		0	0.0191114	0.953374
3164914					0	0		0	0.019	0.953267
2398145					0	0		0	0.019	0.953267
2214329					0	0		0	0.019	0.953267
6076234					0	0		0	0.019	0.953267
2797589					0	0		0	0.0189995	0.95316
2763802					0	0		0	0.0189992	0.953118
2025910					0	0		0	0.0189991	0.953075
2814286					0	0		0	0.0189977	0.953032
5919900					0	0		0	0.018997	0.952968
1622070					0	0		0	0.018997	0.952968
135517207					0	0		0	0.018997	0.952904
3236508					0	0		0	0.0189955	0.952861
1521583					0	0		0	0.0189952	0.952818
4870					0	0		0	0.0189934	0.952776
135449567					0	0		0	0.018875	0.952669
11957304					0	0		0	0.018875	0.952669
9631497					0	0		0	0.018875	0.952669
1262919					0	0		0	0.018875	0.952669
3427400					0	0		0	0.0188745	0.952562
2869400					0	0		0	0.0188742	0.952519
9641157					0	0		0	0.0188705	0.952477
3000118					0	0		0	0.0188647	0.952434
708853					0	0		0	0.0188616	0.952391
2893535					0	0		0	0.0188604	0.952348
9660657					0	0		0	0.01875	0.952284
7041550					0	0		0	0.01875	0.952284
1877335					0	0		0	0.018747	0.95222
5339658					0	0		0	0.0187462	0.952177
9619295					0	0		0	0.0187445	0.952135
9585235					0	0		0	0.018744	0.952092
3257554					0	0		0	0.0187438	0.952049
135615365					0	0		0	0.0187425	0.952006
5943634					0	0		0	0.0187397	0.951964
10404245					0	0		0	0.0187392	0.951921
331342					0	0		0	0.0187389	0.951878
2344562					0	0		0	0.0187387	0.951836
1440965					0	0		0	0.018625	0.95175
2328124					0	0		0	0.018625	0.95175
97023					0	0		0	0.018625	0.95175
2898129					0	0		0	0.0186232	0.951665
9550643					0	0		0	0.0186227	0.951622
2010827					0	0		0	0.0186201	0.951579
4890170					0	0		0	0.0186182	0.951536
16192891					0	0		0	0.0186167	0.951494
2865645					0	0		0	0.0186167	0.951451
24856225					0	0		0	0.0186161	0.951408
5729167					0	0		0	0.0186156	0.951365
10008573					0	0		0	0.0186033	0.951323
1475000					0	0		0	0.0185	0.95128
2976408					0	0		0	0.0184992	0.951237
4879468					0	0		0	0.0184985	0.951173
2284726					0	0		0	0.0184985	0.951173
9636653					0	0		0	0.018497	0.951109
1214014					0	0		0	0.018497	0.951066
15944729					0	0		0	0.0184942	0.951024
9601084					0	0		0	0.0184903	0.950981
5008897					0	0		0	0.0184802	0.950938
15945645					0	0		0	0.0184646	0.950895
5734070					0	0		0	0.018375	0.950788
542080					0	0		0	0.018375	0.950788
2523033					0	0		0	0.018375	0.950788
5287040					0	0		0	0.018375	0.950788
2998021					0	0		0	0.0183735	0.95066
2998115					0	0		0	0.0183735	0.95066
1963914					0	0		0	0.0183715	0.950596
1820354					0	0		0	0.0183706	0.950553
135676335					0	0		0	0.0183704	0.950511
5730472					0	0		0	0.0183675	0.950468
16060184					0	0		0	0.0183643	0.950425
662206					0	0		0	0.0183512	0.950382
23672769					0	0		0	0.01825	0.950233
135455198					0	0		0	0.01825	0.950233
3098234					0	0		0	0.01825	0.950233
790419					0	0		0	0.01825	0.950233
6116079					0	0		0	0.01825	0.950233
4126024					0	0		0	0.01825	0.950233
2148156					0	0		0	0.0182497	0.950083
5715099					0	0		0	0.0182492	0.949998
135498052					0	0		0	0.0182492	0.949998
663412					0	0		0	0.0182492	0.949998
6211919					0	0		0	0.0182485	0.949912
9549750					0	0		0	0.018248	0.94987
664177					0	0		0	0.018247	0.949827
1811460					0	0		0	0.0182462	0.949784
804546					0	0		0	0.0182425	0.949741
135449225					0	0		0	0.0182369	0.949699
3244553					0	0		0	0.018125	0.949635
4563338					0	0		0	0.018125	0.949635
5310656					0	0		0	0.0181242	0.94957
5611824					0	0		0	0.0181241	0.949528
16196089					0	0		0	0.0181237	0.949485
1477031					0	0		0	0.0181235	0.949421
1331959					0	0		0	0.0181235	0.949421
9660947					0	0		0	0.0181206	0.949357
2999126					0	0		0	0.0181192	0.949314
2955100					0	0		0	0.0181192	0.949271
54692789					0	0		0	0.0181176	0.949229
934441					0	0		0	0.0181162	0.949186
2999242					0	0		0	0.0181162	0.949143
2857782					0	0		0	0.0181156	0.9491
9551957					0	0		0	0.0181107	0.949058
6380877					0	0		0	0.018	0.948951
2206571					0	0		0	0.018	0.948951
2815926					0	0		0	0.018	0.948951
1481460					0	0		0	0.018	0.948951
4442363					0	0		0	0.0179995	0.948823
24747810					0	0		0	0.0179995	0.948823
5307761					0	0		0	0.0179992	0.948737
3135656					0	0		0	0.0179992	0.948737
5713425					0	0		0	0.0179985	0.948652
135472736					0	0		0	0.0179985	0.948652
2843107					0	0		0	0.017998	0.948588
4206215					0	0		0	0.0179977	0.948545
2065030					0	0		0	0.0179975	0.948502
6883323					0	0		0	0.017997	0.948459
2326307					0	0		0	0.0179955	0.948417
16194403					0	0		0	0.0179955	0.948374
44543724					0	0		0	0.0179918	0.948331
12004696					0	0		0	0.0179917	0.948288
1482551					0	0		0	0.0179901	0.948246
2909321					0	0		0	0.017875	0.948139
5163629					0	0		0	0.017875	0.948139
16745884					0	0		0	0.017875	0.948139
2234203					0	0		0	0.017875	0.948139
5918460					0	0		0	0.0178735	0.948032
12162133					0	0		0	0.0178735	0.947989
889901					0	0		0	0.017872	0.947946
6885749					0	0		0	0.0178712	0.947904
10201696					0	0		0	0.0178705	0.947861
3242246					0	0		0	0.0178705	0.947818
135414036					0	0		0	0.017869	0.947776
135436084					0	0		0	0.0178667	0.947733
9934347					0	0		0	0.0178622	0.94769
9587309					0	0		0	0.0178233	0.947647
2732578					0	0		0	0.01775	0.947605
3713693					0	0		0	0.0177495	0.947562
2304340					0	0		0	0.0177485	0.947498
1088529					0	0		0	0.0177485	0.947498
665036					0	0		0	0.0177485	0.947434
24747883					0	0		0	0.0177462	0.947391
3239318					0	0		0	0.0177455	0.947348
876259					0	0		0	0.0177451	0.947305
9840475					0	0		0	0.0177448	0.947263
2966902					0	0		0	0.0177442	0.94722
135468759					0	0		0	0.017741	0.947177
135401407					0	0		0	0.017741	0.947134
4083493					0	0		0	0.0177385	0.947092
2379276					0	0		0	0.0177365	0.947049
658277					0	0		0	0.0177329	0.947006
2996853					0	0		0	0.0176229	0.946964
2978512					0	0		0	0.0176227	0.946921
3886109					0	0		0	0.017622	0.946878
3702992					0	0		0	0.0176205	0.946835
2927321					0	0		0	0.0176199	0.946793
9638858					0	0		0	0.0176197	0.94675
135501749					0	0		0	0.0175	0.946579
1478724					0	0		0	0.0175	0.946579
1273390					0	0		0	0.0175	0.946579
1130352					0	0		0	0.0175	0.946579
1483588					0	0		0	0.0175	0.946579
67239					0	0		0	0.0175	0.946579
1329446					0	0		0	0.0175	0.946579
2325477					0	0		0	0.0174992	0.946408
4232558					0	0		0	0.0174985	0.946344
4393304					0	0		0	0.0174985	0.946344
2820199					0	0		0	0.0174977	0.94628
1487433					0	0		0	0.017497	0.946237
16196288					0	0		0	0.017497	0.946173
5777516					0	0		0	0.017497	0.946173
3583297					0	0		0	0.0174962	0.946109
2333358					0	0		0	0.0174895	0.946066
2818653					0	0		0	0.0174895	0.946023
2841186					0	0		0	0.0174858	0.945981
4225285					0	0		0	0.0174813	0.945938
4465273					0	0		0	0.017375	0.945895
135413615					0	0		0	0.0173742	0.945831
3238688					0	0		0	0.0173742	0.945831
9549528					0	0		0	0.0173735	0.945767
3712555					0	0		0	0.0173731	0.945724
2817219					0	0		0	0.017372	0.945681
3213137					0	0		0	0.0173714	0.945639
650677					0	0		0	0.0173712	0.945596
12004800					0	0		0	0.0173712	0.945553
1472930					0	0		0	0.0173709	0.94551
5939037					0	0		0	0.0173705	0.945468
5307248					0	0		0	0.017369	0.945425
16194120					0	0		0	0.0173675	0.945382
5532165					0	0		0	0.0173673	0.94534
699547					0	0		0	0.0173661	0.945297
16746398					0	0		0	0.0173649	0.945254
2404257					0	0		0	0.01725	0.945104
5967432					0	0		0	0.01725	0.945104
6402998					0	0		0	0.01725	0.945104
135439783					0	0		0	0.01725	0.945104
12006220					0	0		0	0.01725	0.945104
135448731					0	0		0	0.01725	0.945104
629063					0	0		0	0.0172495	0.944955
3276857					0	0		0	0.0172492	0.944912
2741215					0	0		0	0.0172485	0.944827
3309390					0	0		0	0.0172485	0.944827
12004652					0	0		0	0.0172485	0.944827
666950					0	0		0	0.0172477	0.944741
1070548					0	0		0	0.0172473	0.944698
5986487					0	0		0	0.017247	0.944656
4890719					0	0		0	0.0172462	0.944613
6013570					0	0		0	0.0172455	0.94457
9636404					0	0		0	0.0172447	0.944528
681280					0	0		0	0.0172444	0.944485
135439648					0	0		0	0.017244	0.944442
787920					0	0		0	0.0172434	0.944399
3837009					0	0		0	0.0172421	0.944357
135415398					0	0		0	0.017125	0.944143
16187485					0	0		0	0.017125	0.944143
804613					0	0		0	0.017125	0.944143
6618919					0	0		0	0.017125	0.944143
2176608					0	0		0	0.017125	0.944143
5167684					0	0		0	0.017125	0.944143
9617814					0	0		0	0.017125	0.944143
101196					0	0		0	0.0171245	0.943972
3635397					0	0		0	0.0171242	0.943929
1473146					0	0		0	0.0171235	0.943844
665935					0	0		0	0.0171235	0.943844
3596131					0	0		0	0.0171235	0.943844
2997961					0	0		0	0.017122	0.943758
5351391					0	0		0	0.0171216	0.943716
6863797					0	0		0	0.0171205	0.943673
2732402					0	0		0	0.0171203	0.94363
1125999					0	0		0	0.0171192	0.943587
665574					0	0		0	0.0171188	0.943545
9549648					0	0		0	0.0171161	0.943502
135413432					0	0		0	0.0171147	0.943459
697318					0	0		0	0.0171133	0.943416
2216501					0	0		0	0.017	0.943245
3050408					0	0		0	0.017	0.943245
5311510					0	0		0	0.017	0.943245
9551666					0	0		0	0.017	0.943245
2864072					0	0		0	0.017	0.943245
660935					0	0		0	0.017	0.943245
6619050					0	0		0	0.017	0.943245
6603400					0	0		0	0.0169995	0.943074
24747546					0	0		0	0.0169992	0.943032
1919755					0	0		0	0.0169989	0.942989
891529					0	0		0	0.0169985	0.942946
3795291					0	0		0	0.0169977	0.942904
2847881					0	0		0	0.0169972	0.942861
882975					0	0		0	0.016997	0.942818
20298					0	0		0	0.0169955	0.942775
135439647					0	0		0	0.0169947	0.942733
9636847					0	0		0	0.0169895	0.94269
1069130					0	0		0	0.0169876	0.942647
135451590					0	0		0	0.0169876	0.942604
1791979					0	0		0	0.0169815	0.942562
6027441					0	0		0	0.016875	0.942433
2738552					0	0		0	0.016875	0.942433
1942812					0	0		0	0.016875	0.942433
1034633					0	0		0	0.016875	0.942433
762224					0	0		0	0.016875	0.942433
65628					0	0		0	0.0168735	0.942284
5928293					0	0		0	0.0168735	0.942284
135449275					0	0		0	0.0168727	0.94222
657400					0	0		0	0.016872	0.942177
2880256					0	0		0	0.0168697	0.942113
16195056					0	0		0	0.0168697	0.942113
1322336					0	0		0	0.0168695	0.942049
6103449					0	0		0	0.0168675	0.942006
3244096					0	0		0	0.0168661	0.941963
2162384					0	0		0	0.0168584	0.941921
4331111					0	0		0	0.01675	0.941664
135446703					0	0		0	0.01675	0.941664
1510515					0	0		0	0.01675	0.941664
3258072					0	0		0	0.01675	0.941664
818671					0	0		0	0.01675	0.941664
3115290					0	0		0	0.01675	0.941664
9658654					0	0		0	0.01675	0.941664
135402314					0	0		0	0.01675	0.941664
16189372					0	0		0	0.01675	0.941664
687304					0	0		0	0.01675	0.941664
1126114					0	0		0	0.0167492	0.941408
2470509					0	0		0	0.0167491	0.941365
650958					0	0		0	0.0167485	0.94128
5160456					0	0		0	0.0167485	0.94128
950700					0	0		0	0.0167485	0.94128
8954					0	0		0	0.0167477	0.941173
5389991					0	0		0	0.0167477	0.941173
2215472					0	0		0	0.016747	0.941087
135517163					0	0		0	0.016747	0.941087
9677260					0	0		0	0.016747	0.941023
3147456					0	0		0	0.0167462	0.94098
3237528					0	0		0	0.0167455	0.940916
2810707					0	0		0	0.0167455	0.940916
135432383					0	0		0	0.0167447	0.940852
4037146					0	0		0	0.0167445	0.940809
1471855					0	0		0	0.0167428	0.940767
11840028					0	0		0	0.0167425	0.940724
972043					0	0		0	0.016625	0.940489
733562					0	0		0	0.016625	0.940489
43380					0	0		0	0.016625	0.940489
1112978					0	0		0	0.016625	0.940489
764664					0	0		0	0.016625	0.940489
1488733					0	0		0	0.016625	0.940489
3810951					0	0		0	0.016625	0.940489
1873082					0	0		0	0.016625	0.940489
24748573					0	0		0	0.016625	0.940489
1325236					0	0		0	0.016625	0.940489
756445					0	0		0	0.0166242	0.940254
790225					0	0		0	0.0166237	0.940211
135433315					0	0		0	0.0166216	0.940168
663638					0	0		0	0.0166205	0.940126
2726834					0	0		0	0.0166202	0.940083
11957254					0	0		0	0.0166176	0.94004
15945614					0	0		0	0.0166167	0.939997
16196366					0	0		0	0.0166161	0.939955
1347759					0	0		0	0.0166152	0.939912
5767227					0	0		0	0.0165907	0.939869
1478755					0	0		0	0.0165	0.939784
3715139					0	0		0	0.0165	0.939784
804241					0	0		0	0.0165	0.939784
534563					0	0		0	0.0164995	0.939698
1365179					0	0		0	0.0164985	0.939613
5284631					0	0		0	0.0164985	0.939613
647189					0	0		0	0.0164985	0.939613
1246859					0	0		0	0.016497	0.939506
135449559					0	0		0	0.016497	0.939506
238053					0	0		0	0.0164955	0.939442
241146					0	0		0	0.016494	0.939399
647195					0	0		0	0.016494	0.939356
783139					0	0		0	0.0164936	0.939314
5715097					0	0		0	0.0164932	0.939271
6514206					0	0		0	0.0164865	0.939228
660044					0	0		0	0.0164845	0.939185
5294237					0	0		0	0.0164772	0.939143
65870					0	0		0	0.016375	0.938993
2551302					0	0		0	0.016375	0.938993
9640635					0	0		0	0.016375	0.938993
135416394					0	0		0	0.016375	0.938993
651056					0	0		0	0.016375	0.938993
4331799					0	0		0	0.016375	0.938993
649273					0	0		0	0.0163745	0.938844
1566039					0	0		0	0.0163742	0.938758
2946378					0	0		0	0.0163742	0.938758
659174					0	0		0	0.0163742	0.938758
661495					0	0		0	0.0163735	0.938673
135433276					0	0		0	0.016373	0.93863
5283137					0	0		0	0.0163727	0.938587
16187598					0	0		0	0.016372	0.938544
9581503					0	0		0	0.0163715	0.938459
12006245					0	0		0	0.0163689	0.938416
16195957					0	0		0	0.0163682	0.938373
3783290					0	0		0	0.016366	0.938331
3243438					0	0		0	0.0163655	0.938288
135402437					0	0		0	0.0163639	0.938245
713419					0	0		0	0.0163585	0.938202
72892					0	0		0	0.01625	0.938053
836329					0	0		0	0.01625	0.938053
2916903					0	0		0	0.01625	0.938053
3578629					0	0		0	0.01625	0.938053
3773943					0	0		0	0.01625	0.938053
101430					0	0		0	0.01625	0.938053
74495					0	0		0	0.0162492	0.937882
2404520					0	0		0	0.0162492	0.937882
44450228					0	0		0	0.016249	0.937818
1482851					0	0		0	0.0162485	0.937754
919612					0	0		0	0.0162485	0.937754
653465					0	0		0	0.0162456	0.93769
3143077					0	0		0	0.0162425	0.937647
2009670					0	0		0	0.0162425	0.937604
11316919					0	0		0	0.0162422	0.937561
16682574					0	0		0	0.0162412	0.937519
2418804					0	0		0	0.0162388	0.937476
794674					0	0		0	0.0162274	0.937433
5365184					0	0		0	0.0162122	0.93739
16195089					0	0		0	0.016125	0.937305
2824945					0	0		0	0.016125	0.937305
3217646					0	0		0	0.016125	0.937305
5730031					0	0		0	0.0161241	0.93722
877329					0	0		0	0.0161235	0.937049
1310943					0	0		0	0.0161235	0.937049
665289					0	0		0	0.0161235	0.937049
11302540					0	0		0	0.0161235	0.937049
23581821					0	0		0	0.0161235	0.937049
3127881					0	0		0	0.0161235	0.937049
1301613					0	0		0	0.0161235	0.937049
9580524					0	0		0	0.016122	0.936878
16191420					0	0		0	0.016122	0.936835
5309234					0	0		0	0.0161194	0.936792
1267915					0	0		0	0.016119	0.936728
845804					0	0		0	0.016119	0.936728
2478633					0	0		0	0.016119	0.936664
665817					0	0		0	0.0161182	0.936621
4172393					0	0		0	0.0161162	0.936557
648992					0	0		0	0.0161162	0.936557
2465649					0	0		0	0.0161161	0.936493
135423518					0	0		0	0.016116	0.93645
11654566					0	0		0	0.016	0.936301
1487177					0	0		0	0.016	0.936301
2817573					0	0		0	0.016	0.936301
2341798					0	0		0	0.016	0.936301
646048					0	0		0	0.016	0.936301
3723683					0	0		0	0.016	0.936301
5240133					0	0		0	0.0159995	0.936151
2865047					0	0		0	0.0159992	0.936087
9611268					0	0		0	0.0159992	0.936087
3148318					0	0		0	0.0159985	0.936023
2924013					0	0		0	0.0159975	0.93598
1256576					0	0		0	0.015997	0.935937
9667903					0	0		0	0.015997	0.935895
359743					0	0		0	0.0159956	0.935831
6602757					0	0		0	0.0159956	0.935831
5715694					0	0		0	0.0159955	0.935766
16066644					0	0		0	0.0159935	0.935724
1231235					0	0		0	0.0159925	0.935638
744014					0	0		0	0.0159924	0.935596
135476810					0	0		0	0.0159887	0.935553
667022					0	0		0	0.0159842	0.93551
2816153					0	0		0	0.0159835	0.935467
3237471					0	0		0	0.015875	0.93536
1717181					0	0		0	0.015875	0.93536
2089261					0	0		0	0.015875	0.93536
3792846					0	0		0	0.015875	0.93536
1916470					0	0		0	0.0158742	0.935254
1583933					0	0		0	0.0158742	0.935211
1452967					0	0		0	0.015874	0.935168
587311					0	0		0	0.0158735	0.935125
2858821					0	0		0	0.015872	0.935083
3417983					0	0		0	0.015872	0.934976
135435182					0	0		0	0.015872	0.934976
1131801					0	0		0	0.015872	0.934976
135466071					0	0		0	0.015872	0.934976
4614835					0	0		0	0.0158712	0.934869
2955949					0	0		0	0.0158705	0.934826
666281					0	0		0	0.0158659	0.934741
658071					0	0		0	0.0158641	0.934698
12005609					0	0		0	0.0158538	0.934655
135544648					0	0		0	0.0158525	0.934613
5344781					0	0		0	0.01575	0.934506
3236465					0	0		0	0.01575	0.934506
310538					0	0		0	0.01575	0.934506
3794816					0	0		0	0.01575	0.934506
689970					0	0		0	0.0157495	0.934378
896836					0	0		0	0.0157495	0.934378
44203849					0	0		0	0.0157492	0.934313
6212167					0	0		0	0.0157485	0.934249
1037916					0	0		0	0.0157485	0.934249
9581685					0	0		0	0.015747	0.934185
2878770					0	0		0	0.015747	0.934142
135516246					0	0		0	0.0157462	0.9341
2898215					0	0		0	0.0157462	0.934057
1517734					0	0		0	0.0157455	0.933993
135476792					0	0		0	0.0157455	0.933993
16725116					0	0		0	0.0157445	0.933929
135467307					0	0		0	0.0157445	0.933886
54693109					0	0		0	0.015744	0.933843
3457154					0	0		0	0.015744	0.933801
5280881					0	0		0	0.015743	0.933758
657693					0	0		0	0.0157426	0.933715
2940776					0	0		0	0.0157417	0.933672
2907871					0	0		0	0.0157395	0.93363
2928834					0	0		0	0.0157383	0.933587
2999336					0	0		0	0.0157372	0.933544
3152412					0	0		0	0.015625	0.933266
9657312					0	0		0	0.015625	0.933266
5914370					0	0		0	0.015625	0.933266
9551026					0	0		0	0.015625	0.933266
1121076					0	0		0	0.015625	0.933266
2545610					0	0		0	0.015625	0.933266
135468512					0	0		0	0.015625	0.933266
6887375					0	0		0	0.015625	0.933266
16745938					0	0		0	0.015625	0.933266
135423506					0	0		0	0.015625	0.933266
3138910					0	0		0	0.015625	0.933266
25210273					0	0		0	0.015625	0.933266
3363660					0	0		0	0.0156242	0.932967
5169592					0	0		0	0.0156242	0.932967
135441969					0	0		0	0.0156235	0.932903
2797276					0	0		0	0.0156227	0.932839
1563977					0	0		0	0.0156227	0.932839
2997735					0	0		0	0.0156227	0.932775
6859193					0	0		0	0.0156216	0.932732
2768244					0	0		0	0.0156212	0.932689
730919					0	0		0	0.0156207	0.932647
774404					0	0		0	0.0156197	0.932604
5090356					0	0		0	0.0156192	0.932561
6279075					0	0		0	0.0156169	0.932518
4289110					0	0		0	0.015613	0.932476
1190430					0	0		0	0.0156078	0.932433
15945678					0	0		0	0.0155	0.932155
306804					0	0		0	0.0155	0.932155
1488444					0	0		0	0.0155	0.932155
5308705					0	0		0	0.0155	0.932155
2169584					0	0		0	0.0155	0.932155
3228233					0	0		0	0.0155	0.932155
5874617					0	0		0	0.0155	0.932155
9551607					0	0		0	0.0155	0.932155
9680914					0	0		0	0.0155	0.932155
2940918					0	0		0	0.0155	0.932155
135645326					0	0		0	0.0155	0.932155
647209					0	0		0	0.0155	0.932155
4916859					0	0		0	0.0154985	0.931835
2829549					0	0		0	0.0154985	0.931835
5734882					0	0		0	0.0154985	0.931835
657702					0	0		0	0.0154985	0.931749
628864					0	0		0	0.015497	0.931706
2814498					0	0		0	0.0154955	0.931642
1522942					0	0		0	0.0154955	0.931642
6463323					0	0		0	0.0154947	0.931578
68844					0	0		0	0.0154942	0.931536
1626614					0	0		0	0.0154908	0.931493
1224312					0	0		0	0.01549	0.93145
1206906					0	0		0	0.0154866	0.931407
2836255					0	0		0	0.015375	0.931215
6620823					0	0		0	0.015375	0.931215
2773895					0	0		0	0.015375	0.931215
2812501					0	0		0	0.015375	0.931215
5600863					0	0		0	0.015375	0.931215
898107					0	0		0	0.015375	0.931215
2494828					0	0		0	0.015375	0.931215
135473438					0	0		0	0.015375	0.931215
5857072					0	0		0	0.0153745	0.931023
11837070					0	0		0	0.0153742	0.93098
9638892					0	0		0	0.0153735	0.930937
666667					0	0		0	0.0153727	0.930894
660339					0	0		0	0.0153725	0.930852
2228311					0	0		0	0.015372	0.930788
667005					0	0		0	0.015372	0.930788
1476869					0	0		0	0.0153712	0.930724
7363990					0	0		0	0.01537	0.930681
2941535					0	0		0	0.01537	0.930638
2430929					0	0		0	0.0153698	0.930595
54681786					0	0		0	0.0153697	0.930553
1507909					0	0		0	0.015369	0.93051
136240579					0	0		0	0.015369	0.930467
647712					0	0		0	0.0153682	0.930424
6602747					0	0		0	0.0153677	0.930382
2341142					0	0		0	0.0153647	0.930339
1191206					0	0		0	0.0153607	0.930296
4199636					0	0		0	0.0153434	0.930253
650985					0	0		0	0.01525	0.930061
1235939					0	0		0	0.01525	0.930061
4269269					0	0		0	0.01525	0.930061
2412419					0	0		0	0.01525	0.930061
5309742					0	0		0	0.01525	0.930061
990365					0	0		0	0.01525	0.930061
216327					0	0		0	0.01525	0.930061
16194728					0	0		0	0.01525	0.930061
3089115					0	0		0	0.0152497	0.929869
1716470					0	0		0	0.0152485	0.929719
1984828					0	0		0	0.0152485	0.929719
687454					0	0		0	0.0152485	0.929719
3741352					0	0		0	0.0152485	0.929719
2213132					0	0		0	0.0152485	0.929719
24860363					0	0		0	0.0152485	0.929719
1836543					0	0		0	0.0152477	0.92957
2997782					0	0		0	0.0152475	0.929527
54691073					0	0		0	0.015247	0.929463
3237421					0	0		0	0.015247	0.929463
2924850					0	0		0	0.0152465	0.929399
71699712					0	0		0	0.0152462	0.929356
6111071					0	0		0	0.0152456	0.929313
2939380					0	0		0	0.0152451	0.92927
16193134					0	0		0	0.015245	0.929228
666291					0	0		0	0.015244	0.929185
2998165					0	0		0	0.0152428	0.9291
135441885					0	0		0	0.0152426	0.929057
2836838					0	0		0	0.0152307	0.928971
9636715					0	0		0	0.015125	0.928779
2250861					0	0		0	0.015125	0.928779
1695600					0	0		0	0.015125	0.928779
4043316					0	0		0	0.015125	0.928779
2450650					0	0		0	0.015125	0.928779
2728291					0	0		0	0.015125	0.928779
9584215					0	0		0	0.015125	0.928779
2974445					0	0		0	0.015125	0.928779
1299868					0	0		0	0.0151247	0.928587
9636286					0	0		0	0.0151246	0.928544
2932200					0	0		0	0.0151245	0.928501
653166					0	0		0	0.0151242	0.928437
660760					0	0		0	0.0151242	0.928437
1811818					0	0		0	0.0151235	0.928309
2816622					0	0		0	0.0151235	0.928309
3696776					0	0		0	0.0151235	0.928309
5604367					0	0		0	0.0151235	0.928309
6061525					0	0		0	0.015122	0.928181
5124247					0	0		0	0.015122	0.928181
650212					0	0		0	0.0151215	0.928117
5292677					0	0		0	0.0151212	0.928074
663351					0	0		0	0.0151212	0.928031
6914573					0	0		0	0.0151209	0.927988
717830					0	0		0	0.0151206	0.927924
4309119					0	0		0	0.0151206	0.927924
6892712					0	0		0	0.0151197	0.92786
3000099					0	0		0	0.0151167	0.927817
16241844					0	0		0	0.0151123	0.927775
135425052					0	0		0	0.0151123	0.927732
135427580					0	0		0	0.015107	0.927689
3817294					0	0		0	0.0150968	0.927646
3241969					0	0		0	0.015	0.92739
2774386					0	0		0	0.015	0.92739
1379517					0	0		0	0.015	0.92739
2249931					0	0		0	0.015	0.92739
658619					0	0		0	0.015	0.92739
4435179					0	0		0	0.015	0.92739
3790411					0	0		0	0.015	0.92739
4406328					0	0		0	0.015	0.92739
2726768					0	0		0	0.015	0.92739
3000036					0	0		0	0.015	0.92739
9551590					0	0		0	0.015	0.92739
2237636					0	0		0	0.0149995	0.927134
2030424					0	0		0	0.0149992	0.927091
11948961					0	0		0	0.0149985	0.927048
6262674					0	0		0	0.014998	0.927005
135517099					0	0		0	0.0149977	0.926963
2975232					0	0		0	0.0149972	0.92692
2914027					0	0		0	0.014997	0.926856
3961230					0	0		0	0.014997	0.926856
135472774					0	0		0	0.0149962	0.926792
2266667					0	0		0	0.0149956	0.926728
2745000					0	0		0	0.0149956	0.926728
1398785					0	0		0	0.0149932	0.926664
3245884					0	0		0	0.0149925	0.926621
135444340					0	0		0	0.0149902	0.926578
135418651					0	0		0	0.0149889	0.926535
2837740					0	0		0	0.0149888	0.926493
654413					0	0		0	0.014988	0.92645
3632466					0	0		0	0.0149858	0.926407
3154563					0	0		0	0.0149726	0.926364
1974					0	0		0	0.014875	0.926193
1364854					0	0		0	0.014875	0.926193
135512252					0	0		0	0.014875	0.926193
16194765					0	0		0	0.014875	0.926193
2813937					0	0		0	0.014875	0.926193
1114907					0	0		0	0.014875	0.926193
6306842					0	0		0	0.014875	0.926193
843234					0	0		0	0.0148735	0.925958
3237771					0	0		0	0.0148735	0.925958
9550196					0	0		0	0.0148735	0.925958
2562309					0	0		0	0.0148735	0.925958
5758250					0	0		0	0.014872	0.925852
3754981					0	0		0	0.014872	0.925809
679717					0	0		0	0.0148712	0.925766
3342913					0	0		0	0.0148705	0.925681
54691801					0	0		0	0.0148693	0.925595
35026245					0	0		0	0.014869	0.925552
1441103					0	0		0	0.0148675	0.92551
2946024					0	0		0	0.0148675	0.925467
2394285					0	0		0	0.01475	0.925189
1381051					0	0		0	0.01475	0.925189
3528048					0	0		0	0.01475	0.925189
16196081					0	0		0	0.01475	0.925189
9608885					0	0		0	0.01475	0.925189
1201721					0	0		0	0.01475	0.925189
2949643					0	0		0	0.01475	0.925189
6491357					0	0		0	0.01475	0.925189
5164615					0	0		0	0.01475	0.925189
3627833					0	0		0	0.01475	0.925189
135444358					0	0		0	0.01475	0.925189
9647149					0	0		0	0.01475	0.925189
2872147					0	0		0	0.0147496	0.924911
5350331					0	0		0	0.0147492	0.924869
1830648					0	0		0	0.014749	0.924783
9550373					0	0		0	0.014749	0.924783
4483243					0	0		0	0.014749	0.924783
15945070					0	0		0	0.0147485	0.924634
1421158					0	0		0	0.0147485	0.924634
762582					0	0		0	0.0147485	0.924634
9662524					0	0		0	0.0147485	0.924634
5389977					0	0		0	0.014748	0.924527
4575114					0	0		0	0.0147477	0.924484
665315					0	0		0	0.014747	0.924377
3246799					0	0		0	0.014747	0.924377
886905					0	0		0	0.014747	0.924377
135635728					0	0		0	0.014747	0.924377
3713600					0	0		0	0.014747	0.92427
2918622					0	0		0	0.0147466	0.924228
6224173					0	0		0	0.0147466	0.924185
135512393					0	0		0	0.0147455	0.924142
2949114					0	0		0	0.0147455	0.924099
16189362					0	0		0	0.014745	0.924057
26618					0	0		0	0.0147442	0.924014
1908370					0	0		0	0.0147425	0.923971
1475420					0	0		0	0.0147425	0.923928
709474					0	0		0	0.0147418	0.923886
9658844					0	0		0	0.0147391	0.923843
2984646					0	0		0	0.0147372	0.9238
16241645					0	0		0	0.014625	0.923672
2851881					0	0		0	0.014625	0.923672
2814044					0	0		0	0.014625	0.923672
2594446					0	0		0	0.014625	0.923672
1377781					0	0		0	0.014625	0.923672
23640889					0	0		0	0.0146242	0.923544
16187200					0	0		0	0.0146241	0.923501
707760					0	0		0	0.0146237	0.923458
1015624					0	0		0	0.0146235	0.923416
1486536					0	0		0	0.0146227	0.923373
2420316					0	0		0	0.014622	0.92333
15944776					0	0		0	0.0146212	0.923287
1208026					0	0		0	0.0146202	0.923245
771473					0	0		0	0.0146192	0.923202
3161777					0	0		0	0.014619	0.923159
138756130					0	0		0	0.0146145	0.923116
2822340					0	0		0	0.0145964	0.923074
5818021					0	0		0	0.0145919	0.923031
1303068					0	0		0	0.0145	0.922817
5410517					0	0		0	0.0145	0.922817
2810429					0	0		0	0.0145	0.922817
4133303					0	0		0	0.0145	0.922817
3242975					0	0		0	0.0145	0.922817
689878					0	0		0	0.0145	0.922817
1483451					0	0		0	0.0145	0.922817
2894591					0	0		0	0.0145	0.922817
2962881					0	0		0	0.0145	0.922817
2916743					0	0		0	0.0144985	0.922582
5891052					0	0		0	0.0144985	0.922582
3217561					0	0		0	0.0144981	0.922518
16193726					0	0		0	0.0144977	0.922454
1083469					0	0		0	0.0144977	0.922454
23676752					0	0		0	0.0144975	0.92239
655800					0	0		0	0.014497	0.922326
2978519					0	0		0	0.014497	0.922326
3111056					0	0		0	0.0144967	0.922262
4888770					0	0		0	0.0144962	0.922219
15945175					0	0		0	0.014496	0.922176
3237065					0	0		0	0.014496	0.922133
1263570					0	0		0	0.0144956	0.922091
9633669					0	0		0	0.0144955	0.922048
991082					0	0		0	0.0144955	0.922005
3455993					0	0		0	0.0144955	0.921962
6602586					0	0		0	0.0144951	0.92192
3767269					0	0		0	0.0144948	0.921877
755172					0	0		0	0.0144947	0.921834
3086686					0	0		0	0.014494	0.921749
2870753					0	0		0	0.014494	0.921749
2730045					0	0		0	0.014494	0.921663
941833					0	0		0	0.014494	0.921621
9551691					0	0		0	0.0144932	0.921578
135422380					0	0		0	0.0144931	0.921535
2892892					0	0		0	0.014491	0.921492
645012					0	0		0	0.01449	0.92145
3236266					0	0		0	0.0144888	0.921407
12300156					0	0		0	0.0144882	0.921364
137705104					0	0		0	0.0144881	0.921321
9549626					0	0		0	0.014375	0.92115
4840748					0	0		0	0.014375	0.92115
666140					0	0		0	0.014375	0.92115
4393516					0	0		0	0.014375	0.92115
2963051					0	0		0	0.014375	0.92115
4188848					0	0		0	0.014375	0.92115
3525635					0	0		0	0.014375	0.92115
1477648					0	0		0	0.0143742	0.92098
334334					0	0		0	0.0143735	0.920915
2104470					0	0		0	0.0143735	0.920915
988814					0	0		0	0.014372	0.920809
4884384					0	0		0	0.014372	0.920809
745291					0	0		0	0.014372	0.920809
2828274					0	0		0	0.0143705	0.920723
4595618					0	0		0	0.0143697	0.92068
2901146					0	0		0	0.0143697	0.920638
5740603					0	0		0	0.0143672	0.920595
3416713					0	0		0	0.014367	0.920552
3246801					0	0		0	0.0143667	0.920509
6602857					0	0		0	0.0143661	0.920467
9549740					0	0		0	0.0143654	0.920424
1487343					0	0		0	0.0143628	0.920381
135472796					0	0		0	0.01425	0.920082
3245584					0	0		0	0.01425	0.920082
1446499					0	0		0	0.01425	0.920082
2846243					0	0		0	0.01425	0.920082
2984301					0	0		0	0.01425	0.920082
952055					0	0		0	0.01425	0.920082
16196274					0	0		0	0.01425	0.920082
1790658					0	0		0	0.01425	0.920082
9655569					0	0		0	0.01425	0.920082
665076					0	0		0	0.01425	0.920082
135476834					0	0		0	0.01425	0.920082
5372884					0	0		0	0.01425	0.920082
2221758					0	0		0	0.01425	0.920082
1479463					0	0		0	0.0142493	0.919783
2144809					0	0		0	0.0142492	0.91974
2729121					0	0		0	0.0142485	0.919676
6904962					0	0		0	0.0142485	0.919676
135413435					0	0		0	0.0142462	0.919612
1488395					0	0		0	0.0142448	0.919569
892045					0	0		0	0.0142445	0.919526
16060377					0	0		0	0.0142426	0.919484
2415684					0	0		0	0.0142425	0.919441
2092122					0	0		0	0.014125	0.91927
2957580					0	0		0	0.014125	0.91927
24747232					0	0		0	0.014125	0.91927
16193689					0	0		0	0.014125	0.91927
2249651					0	0		0	0.014125	0.91927
2438820					0	0		0	0.014125	0.91927
1471702					0	0		0	0.0141246	0.919078
135422505					0	0		0	0.0141246	0.919078
1090779					0	0		0	0.0141242	0.919014
11958786					0	0		0	0.0141227	0.918971
12005445					0	0		0	0.014122	0.918928
3151564					0	0		0	0.014122	0.918885
9663934					0	0		0	0.014122	0.918821
2745491					0	0		0	0.014122	0.918821
16192766					0	0		0	0.0141212	0.918757
2833530					0	0		0	0.0141207	0.918714
2612952					0	0		0	0.0141206	0.918672
2400907					0	0		0	0.0141205	0.918629
3121105					0	0		0	0.0141165	0.918586
774982					0	0		0	0.014	0.91833
1236024					0	0		0	0.014	0.91833
4586252					0	0		0	0.014	0.91833
16193923					0	0		0	0.014	0.91833
2945002					0	0		0	0.014	0.91833
55683					0	0		0	0.014	0.91833
1208354					0	0		0	0.014	0.91833
783129					0	0		0	0.014	0.91833
16192287					0	0		0	0.014	0.91833
7105720					0	0		0	0.014	0.91833
2935942					0	0		0	0.014	0.91833
818230					0	0		0	0.0139995	0.918031
707758					0	0		0	0.0139992	0.917988
782469					0	0		0	0.0139985	0.917817
4526367					0	0		0	0.0139985	0.917817
6603254					0	0		0	0.0139985	0.917817
16195985					0	0		0	0.0139985	0.917817
135460528					0	0		0	0.0139985	0.917817
9635460					0	0		0	0.0139985	0.917817
664289					0	0		0	0.0139985	0.917817
2745488					0	0		0	0.0139977	0.917646
648478					0	0		0	0.013997	0.917582
665278					0	0		0	0.013997	0.917582
645662					0	0		0	0.013997	0.917496
907763					0	0		0	0.013997	0.917496
725402					0	0		0	0.0139962	0.917432
16194433					0	0		0	0.0139955	0.91739
135486320					0	0		0	0.0139954	0.917347
4582830					0	0		0	0.0139948	0.917304
2096243					0	0		0	0.0139947	0.91724
3107237					0	0		0	0.0139947	0.91724
665228					0	0		0	0.0139945	0.917176
9549709					0	0		0	0.013994	0.917133
2804275					0	0		0	0.0139906	0.91709
2204400					0	0		0	0.013988	0.917048
2738843					0	0		0	0.013875	0.916855
707685					0	0		0	0.013875	0.916855
2936085					0	0		0	0.013875	0.916855
2537692					0	0		0	0.013875	0.916855
1304080					0	0		0	0.013875	0.916855
3623433					0	0		0	0.013875	0.916855
885806					0	0		0	0.013875	0.916855
2806336					0	0		0	0.013875	0.916855
1257937					0	0		0	0.0138742	0.916663
2810608					0	0		0	0.013874	0.91662
4255223					0	0		0	0.0138735	0.916514
629840					0	0		0	0.0138735	0.916514
[truncated: 21,400 more rows]

## Sheet: SVC
Additional File 5: Compounds used in training set
PUBCHEM_CID	name	PC_SMILES	rdkit_smiles	rdkit_smiles_cln	y_true	documented_inhib		y_pred	y_score	y_score_perc
969516	curcumin	COC1=C(C=CC(=C1)/C=C/C(=O)CC(=O)/C=C/C2=CC(=C(C=C2)O)OC)O	COc1cc(/C=C/C(=O)CC(=O)/C=C/c2ccc(O)c(OC)c2)ccc1O	COc1cc(/C=C/C(=O)CC(=O)/C=C/c2ccc(O)c(OC)c2)ccc1O	1	1		1	0.998109	0.998504
6758	rotenone	CC(=C)[C@H]1CC2=C(O1)C=CC3=C2O[C@@H]4COC5=CC(=C(C=C5[C@@H]4C3=O)OC)OC	C=C(C)[C@H]1Cc2c(ccc3c2O[C@@H]2COc4cc(OC)c(OC)cc4[C@@H]2C3=O)O1	C=C(C)[C@H]1Cc2c(ccc3c2O[C@@H]2COc4cc(OC)c(OC)cc4[C@@H]2C3=O)O1	1	1		1	0.998108	0.998419
54676868	Atpenin A5	C[C@@H](C[C@H](C)C(=O)C1=C(C(=C(NC1=O)OC)OC)O)[C@H](CCl)Cl	COc1[nH]c(=O)c(C(=O)[C@@H](C)C[C@H](C)[C@@H](Cl)CCl)c(O)c1OC	COc1[nH]c(=O)c(C(=O)[C@@H](C)C[C@H](C)[C@@H](Cl)CCl)c(O)c1OC	1	1		1	0.998105	0.998077
3339	fenofibrate	CC(C)OC(=O)C(C)(C)OC1=CC=C(C=C1)C(=O)C2=CC=C(C=C2)Cl	CC(C)OC(=O)C(C)(C)Oc1ccc(C(=O)c2ccc(Cl)cc2)cc1	CC(C)OC(=O)C(C)(C)Oc1ccc(C(=O)c2ccc(Cl)cc2)cc1	1	1		1	0.998104	0.998034
107935	deguelin	CC1(C=CC2=C(O1)C=CC3=C2O[C@@H]4COC5=CC(=C(C=C5[C@@H]4C3=O)OC)OC)C	COc1cc2c(cc1OC)[C@@H]1C(=O)c3ccc4c(c3O[C@@H]1CO2)C=CC(C)(C)O4	COc1cc2c(cc1OC)[C@@H]1C(=O)c3ccc4c(c3O[C@@H]1CO2)C=CC(C)(C)O4	1	1		1	0.998104	0.997991
644335	Bz-423	CN1C2=C(C=C(C=C2)Cl)C(=NC(C1=O)CC3=CC4=CC=CC=C4C=C3)C5=CC=C(C=C5)O	CN1C(=O)C(Cc2ccc3ccccc3c2)N=C(c2ccc(O)cc2)c2cc(Cl)ccc21	CN1C(=O)C(Cc2ccc3ccccc3c2)N=C(c2ccc(O)cc2)c2cc(Cl)ccc21	1	1		0	0.254445	0.991111
5430	tiabendazole	C1=CC=C2C(=C1)NC(=N2)C3=CSC=N3	c1ccc2[nH]c(-c3cscn3)nc2c1	c1ccc2[nH]c(-c3cscn3)nc2c1	1	1		0	0.150595	0.990341
ME344	ME344	C1(=C(C=CC2=C1OCC(C2C3=CC=CC=C3)C4=CC=C(C=C4)O[H])O[H])C	Cc1c(O)ccc2c1OCC(c1ccc(O)cc1)C2c1ccccc1	Cc1c(O)ccc2c1OCC(c1ccc(O)cc1)C2c1ccccc1	1	1		0	0.127716	0.990085
11297771	apoptolidin	C[C@@H]1/C=C(/C=C(/C=C(/C(=O)O[C@@H](C[C@@H]([C@H](CC/C=C(/C=C/[C@H]1O[C@H]2[C@H]([C@@H]([C@H]([C@@H](O2)C)OC)O)O)\C)O)OC)[C@H]([C@]3([C@@H]([C@H]([C@H]([C@H](O3)C[C@H](COC)O[C@H]4C[C@]([C@H]([C@@H](O4)C)O[C@H]5C[C@H]([C@@H]([C@H](O5)C)O)OC)(C)O)C)O)C)O)O)\C)\C)\C	COC[C@@H](C[C@H]1O[C@@](O)([C@H](O)[C@@H]2C[C@H](OC)[C@@H](O)CC/C=C(C)/C=C/[C@@H](O[C@@H]3O[C@@H](C)[C@H](OC)[C@@H](O)[C@@H]3O)[C@H](C)/C=C(C)/C=C(C)/C=C(\C)C(=O)O2)[C@H](C)[C@@H](O)[C@H]1C)O[C@H]1C[C@](C)(O)[C@@H](O[C@H]2C[C@@H](OC)[C@H](O)[C@@H](C)O2)[C@H](C)O1	COC[C@@H](C[C@H]1O[C@@](O)([C@H](O)[C@@H]2C[C@H](OC)[C@@H](O)CC/C=C(C)/C=C/[C@@H](O[C@@H]3O[C@@H](C)[C@H](OC)[C@@H](O)[C@@H]3O)[C@H](C)/C=C(C)/C=C(C)/C=C(\C)C(=O)O2)[C@H](C)[C@@H](O)[C@H]1C)O[C@H]1C[C@](C)(O)[C@@H](O[C@H]2C[C@@H](OC)[C@H](O)[C@@H](C)O2)[C@H](C)O1	1	1		0	0.0908358	0.989401
6444692	mubritinib	C1=CC(=CC=C1CCCCN2C=CN=N2)OCC3=COC(=N3)/C=C/C4=CC=C(C=C4)C(F)(F)F	FC(F)(F)c1ccc(/C=C/c2nc(COc3ccc(CCCCn4ccnn4)cc3)co2)cc1	FC(F)(F)c1ccc(/C=C/c2nc(COc3ccc(CCCCn4ccnn4)cc3)co2)cc1	1	1		0	0.0738781	0.98876
20353	alpha-TOS	CC1=C(C(=C(C2=C1O[C@](CC2)(C)CCC[C@H](C)CCC[C@H](C)CCCC(C)C)C)OC(=O)CCC(=O)O)C	Cc1c(C)c2c(c(C)c1OC(=O)CCC(=O)O)CC[C@@](C)(CCC[C@H](C)CCC[C@H](C)CCCC(C)C)O2	Cc1c(C)c2c(c(C)c1OC(=O)CCC(=O)O)CC[C@@](C)(CCC[C@H](C)CCC[C@H](C)CCCC(C)C)O2	1	1		0	0.0594473	0.987863
71902	siccanin	CC1=CC(=C2[C@H]3[C@H]4[C@](CC[C@@H]5[C@]4(CCCC5(C)C)CO3)(OC2=C1)C)O	Cc1cc(O)c2c(c1)O[C@@]1(C)CC[C@H]3C(C)(C)CCC[C@]34CO[C@@H]2[C@H]41	Cc1cc(O)c2c(c1)O[C@@]1(C)CC[C@H]3C(C)(C)CCC[C@]34CO[C@@H]2[C@H]41	1	1		0	0.0575966	0.987521
638011	citral	CC(=CCC/C(=C/C=O)/C)C	CC(C)=CCC/C(C)=C/C=O	CC(C)=CCC/C(C)=C/C=O	1	1		0	0.0548955	0.987115
643779	neral	CC(=CCC/C(=C\C=O)/C)C	CC(C)=CCC/C(C)=C\C=O	CC(C)=CCC/C(C)=C\C=O	1	1		0	0.0548955	0.987115
52947716	oligomycin A	CC[C@@H]\1CC[C@H]2[C@H]([C@H]([C@@H]([C@]3(O2)CC[C@@H]([C@@H](O3)C[C@@H](C)O)C)C)OC(=O)/C=C/[C@@H]([C@H]([C@@H](C(=O)[C@@H]([C@H]([C@@H](C(=O)[C@]([C@H]([C@@H](C/C=C/C=C1)C)O)(C)O)C)O)C)C)O)C)C	CC[C@H]1/C=C/C=C/C[C@@H](C)[C@H](O)[C@@](C)(O)C(=O)[C@@H](C)[C@H](O)[C@@H](C)C(=O)[C@@H](C)[C@H](O)[C@@H](C)/C=C/C(=O)O[C@@H]2[C@H](C)[C@H](CC1)O[C@]1(CC[C@H](C)[C@H](C[C@@H](C)O)O1)[C@H]2C	CC[C@H]1/C=C/C=C/C[C@@H](C)[C@H](O)[C@@](C)(O)C(=O)[C@@H](C)[C@H](O)[C@@H](C)C(=O)[C@@H](C)[C@H](O)[C@@H](C)/C=C/C(=O)O[C@@H]2[C@H](C)[C@H](CC1)O[C@]1(CC[C@H](C)[C@H](C[C@@H](C)O)O1)[C@H]2C	1	1		0	0.0537123	0.986965
76958645	oligomycin	CC[C@@H]\1CC[C@H]2[C@H]([C@H]([C@@H]([C@]3(O2)C(=O)C[C@@H]([C@@H](O3)C[C@@H](C)O)C)C)OC(=O)/C=C/[C@@H]([C@H]([C@@H](C(=O)[C@@H]([C@H]([C@@H](C(=O)[C@]([C@H]([C@@H](C/C=C/C=C1)C)O)(C)O)C)O)C)C)O)C)C	CC[C@H]1/C=C/C=C/C[C@@H](C)[C@H](O)[C@@](C)(O)C(=O)[C@@H](C)[C@H](O)[C@@H](C)C(=O)[C@@H](C)[C@H](O)[C@@H](C)/C=C/C(=O)O[C@@H]2[C@H](C)[C@H](CC1)O[C@@]1(O[C@@H](C[C@@H](C)O)[C@@H](C)CC1=O)[C@H]2C	CC[C@H]1/C=C/C=C/C[C@@H](C)[C@H](O)[C@@](C)(O)C(=O)[C@@H](C)[C@H](O)[C@@H](C)C(=O)[C@@H](C)[C@H](O)[C@@H](C)/C=C/C(=O)O[C@@H]2[C@H](C)[C@H](CC1)O[C@@]1(O[C@@H](C[C@@H](C)O)[C@@H](C)CC1=O)[C@H]2C	1	1		0	0.0518003	0.986581
10205	plumbagin	CC1=CC(=O)C2=C(C1=O)C=CC=C2O	CC1=CC(=O)c2c(O)cccc2C1=O	CC1=CC(=O)c2c(O)cccc2C1=O	1	1		0	0.0458938	0.985512
5388906	bedaquiline	CN(C)CC[C@@](C1=CC=CC2=CC=CC=C21)([C@H](C3=CC=CC=C3)C4=C(N=C5C=CC(=CC5=C4)Br)OC)O	COc1nc2ccc(Br)cc2cc1[C@@H](c1ccccc1)[C@@](O)(CCN(C)C)c1cccc2ccccc12	COc1nc2ccc(Br)cc2cc1[C@@H](c1ccccc1)[C@@](O)(CCN(C)C)c1cccc2ccccc12	1	1		0	0.0291004	0.981623
3330	FCCP	C1=CC(=CC=C1NN=C(C#N)C#N)OC(F)(F)F	N#CC(C#N)=NNc1ccc(OC(F)(F)F)cc1	N#CC(C#N)=NNc1ccc(OC(F)(F)F)cc1	1	1		0	0.0274444	0.980726
14957	antimycin A	CCCCCC[C@@H]1[C@H]([C@@H](OC(=O)[C@H]([C@H](OC1=O)C)NC(=O)C2=C(C(=CC=C2)NC=O)O)C)OC(=O)CC(C)C	CCCCCC[C@H]1C(=O)O[C@H](C)[C@H](NC(=O)c2cccc(NC=O)c2O)C(=O)O[C@@H](C)[C@@H]1OC(=O)CC(C)C	CCCCCC[C@H]1C(=O)O[C@H](C)[C@H](NC(=O)c2cccc(NC=O)c2O)C(=O)O[C@@H](C)[C@@H]1OC(=O)CC(C)C	1	1		0	0.0270969	0.980512
585842	neoantimycin F	CCC(C)C1C(=O)OC(C(C(=O)OC(C(=O)OC(C(C(C(=O)O1)(C)C)O)CC2=CC=CC=C2)C(C)C)NC(=O)C3=C(C(=CC=C3)NC=O)O)C	CCC(C)C1OC(=O)C(C)(C)C(O)C(Cc2ccccc2)OC(=O)C(C(C)C)OC(=O)C(NC(=O)c2cccc(NC=O)c2O)C(C)OC1=O	CCC(C)C1OC(=O)C(C)(C)C(O)C(Cc2ccccc2)OC(=O)C(C(C)C)OC(=O)C(NC(=O)c2cccc(NC=O)c2O)C(C)OC1=O	1	1		0	0.0234394	0.97829
162675169	BAY-179	C1CN(CCC1C2=NC(=CS2)C3=CC4=CC=CC=C4O3)CC5=NC6=C(N5)C=CC=N6	c1ccc2oc(-c3csc(C4CCN(Cc5nc6ncccc6[nH]5)CC4)n3)cc2c1	c1ccc2oc(-c3csc(C4CCN(Cc5nc6ncccc6[nH]5)CC4)n3)cc2c1	1	1		0	0.0133905	0.959015
137628665	S-Gboxin	C[C@@H]1CC[C@H]([C@@H](C1)OC(=O)CN2C3=CC=CC=C3[N+](=C2C4=CC(=CC=C4)C(F)(F)F)C)C(C)C.[I-]	CC(C)[C@@H]1CC[C@@H](C)C[C@H]1OC(=O)Cn1c(-c2cccc(C(F)(F)F)c2)[n+](C)c2ccccc21.[I-]	CC(C)[C@@H]1CC[C@@H](C)C[C@H]1OC(=O)Cn1c(-c2cccc(C(F)(F)F)c2)[n+](C)c2ccccc21	1	1		0	0.0122184	0.953075
13759700	SMV-32	COC1=C(C=C2C(=C1)C=CN=C2CC3=CC=CC4=CC=CC=C43)OC	COc1cc2ccnc(Cc3cccc4ccccc34)c2cc1OC	COc1cc2ccnc(Cc3cccc4ccccc34)c2cc1OC	1	1		0	0.0109474	0.944186
68311	diphenylamine hydrochloride	C1=CC=C(C=C1)NC2=CC=CC=C2.Cl	Cl.c1ccc(Nc2ccccc2)cc1	c1ccc(Nc2ccccc2)cc1	1	1		0	0.00969952	0.93363
71512108	IM156	CC(=O)O.C1CCN(C1)/C(=N/C(=NC2=CC=C(C=C2)OC(F)(F)F)N)/N	CC(=O)O.NC(=Nc1ccc(OC(F)(F)F)cc1)/N=C(\N)N1CCCC1	NC(=Nc1ccc(OC(F)(F)F)cc1)/N=C(\N)N1CCCC1	1	1		0	0.00797429	0.909312
67377767	BAY 87-2243	CC1=CC(=NN1CC2=CC(=NC=C2)N3CCN(CC3)C4CC4)C5=NC(=NO5)C6=CC=C(C=C6)OC(F)(F)F	Cc1cc(-c2nc(-c3ccc(OC(F)(F)F)cc3)no2)nn1Cc1ccnc(N2CCN(C3CC3)CC2)c1	Cc1cc(-c2nc(-c3ccc(OC(F)(F)F)cc3)no2)nn1Cc1ccnc(N2CCN(C3CC3)CC2)c1	1	1		0	0.00754175	0.901321
4680	papaverine	COC1=C(C=C(C=C1)CC2=NC=CC3=CC(=C(C=C32)OC)OC)OC	COc1ccc(Cc2nccc3cc(OC)c(OC)cc23)cc1OC	COc1ccc(Cc2nccc3cc(OC)c(OC)cc23)cc1OC	1	1		0	0.00751969	0.899312
137628664	Gboxin	CCC1=[N+](C2=CC=CC=C2N1CC(=O)OC3CC(CCC3C(C)C)C)C.[Cl-]	CCc1n(CC(=O)OC2CC(C)CCC2C(C)C)c2ccccc2[n+]1C.[Cl-]	CCc1n(CC(=O)OC2CC(C)CCC2C(C)C)c2ccccc2[n+]1C	1	1		0	0.00734044	0.894739
54682830	antimycin	CC1C(OC=C2C1=C(C(=C(C2=O)C(=O)O)O)C)C	CC1=C2C(=COC(C)C2C)C(=O)C(C(=O)O)=C1O	CC1=C2C(=COC(C)C2C)C(=O)C(C(=O)O)=C1O	1	1		0	0.00696136	0.886064
39562	lonidamine	C1=CC=C2C(=C1)C(=NN2CC3=C(C=C(C=C3)Cl)Cl)C(=O)O	O=C(O)c1nn(Cc2ccc(Cl)cc2Cl)c2ccccc12	O=C(O)c1nn(Cc2ccc(Cl)cc2Cl)c2ccccc12	1	1		0	0.00611484	0.8629
2164	amobarbital	CCC1(C(=O)NC(=O)NC1=O)CCC(C)C	CCC1(CCC(C)C)C(=O)NC(=O)NC1=O	CCC1(CCC(C)C)C(=O)NC(=O)NC1=O	1	1		0	0.00576977	0.85213
1678	3-nitropropionic acid	C(C[N+](=O)[O-])C(=O)O	O=C(O)CC[N+](=O)[O-]	O=C(O)CC[N+](=O)[O-]	1	1		0	0.00570859	0.849694
86711931	IACS-010759	CC1=NC(=NN1CC2=CC(=CC=C2)N3CCC(CC3)S(=O)(=O)C)C4=NC(=NO4)C5=CC=C(C=C5)OC(F)(F)F	Cc1nc(-c2nc(-c3ccc(OC(F)(F)F)cc3)no2)nn1Cc1cccc(N2CCC(S(C)(=O)=O)CC2)c1	Cc1nc(-c2nc(-c3ccc(OC(F)(F)F)cc3)no2)nn1Cc1cccc(N2CCC(S(C)(=O)=O)CC2)c1	1	1		0	0.00567741	0.848498
162365370	DX3-213B	CC(C)S(=O)(=O)C1=CC=C(C=C1)S(=O)(=O)N2CCC[C@H](C2)C(=O)N3CCC(CC3)(F)F	CC(C)S(=O)(=O)c1ccc(S(=O)(=O)N2CCC[C@@H](C(=O)N3CCC(F)(F)CC3)C2)cc1	CC(C)S(=O)(=O)c1ccc(S(=O)(=O)N2CCC[C@@H](C(=O)N3CCC(F)(F)CC3)C2)cc1	1	1		0	0.00490572	0.816146
25218207	AG311	CC1=CC=C(C=C1)SC2=CC=CC3=C2C4=C(N=C(N=C4N3)N)N	Cc1ccc(Sc2cccc3[nH]c4nc(N)nc(N)c4c23)cc1	Cc1ccc(Sc2cccc3[nH]c4nc(N)nc(N)c4c23)cc1	1	1		0	0.00463298	0.803539
6410104	VLX600	CC1=C2C(=CC=C1)C3=C(N2)N=C(N=N3)N/N=C(\C)/C4=CC=CC=N4	C/C(=N\Nc1nnc2c(n1)[nH]c1c(C)cccc12)c1ccccn1	C/C(=N\Nc1nnc2c(n1)[nH]c1c(C)cccc12)c1ccccn1	1	1		0	0.00436555	0.789008
4091	metformin	CN(C)C(=N)N=C(N)N	CN(C)C(=N)N=C(N)N	CN(C)C(=N)N=C(N)N	1	1		0	0.00412058	0.773879
9084	malonate	C(C(=O)[O-])C(=O)[O-]	O=C([O-])CC(=O)[O-]	O=C([O-])CC(=O)[O-]	1	1		0	0.00336451	0.720202
71519596	RTC1	C1CN(CCN1C2=CC=C(C=C2)C(F)(F)F)C(=O)CCCC3=CC=CS3	O=C(CCCc1cccs1)N1CCN(c2ccc(C(F)(F)F)cc2)CC1	O=C(CCCc1cccs1)N1CCN(c2ccc(C(F)(F)F)cc2)CC1	1	1		0	0.00302666	0.688619
8249	phenformin	C1=CC=C(C=C1)CCN=C(N)N=C(N)N	NC(N)=NC(N)=NCCc1ccccc1	NC(N)=NC(N)=NCCc1ccccc1	1	1		0	0.00267446	0.650284
6441012	Aurovertin B	CC[C@@H]1[C@]2(C([C@@](O1)([C@H]([C@@H](O2)/C=C/C=C/C=C/C3=C(C(=CC(=O)O3)OC)C)O)C)OC(=O)C)C	CC[C@H]1O[C@]2(C)C(OC(C)=O)[C@@]1(C)O[C@@H](/C=C/C=C/C=C/c1oc(=O)cc(OC)c1C)[C@@H]2O	CC[C@H]1O[C@]2(C)C(OC(C)=O)[C@@]1(C)O[C@@H](/C=C/C=C/C=C/c1oc(=O)cc(OC)c1C)[C@@H]2O	1	1		0	0.00259337	0.640797
108144	carboxyamidotrazole	C1=CC(=CC=C1C(=O)C2=C(C=C(C=C2Cl)CN3C(=C(N=N3)C(=O)N)N)Cl)Cl	NC(=O)c1nnn(Cc2cc(Cl)c(C(=O)c3ccc(Cl)cc3)c(Cl)c2)c1N	NC(=O)c1nnn(Cc2cc(Cl)c(C(=O)c3ccc(Cl)cc3)c(Cl)c2)c1N	1	1		0	0.00241808	0.619514
2882960	ADDA 5	C1CN(CC2=CC=CC=C21)CC(COCCC34CC5CC(C3)CC(C5)C4)O.Cl	Cl.OC(COCCC12CC3CC(CC(C3)C1)C2)CN1CCc2ccccc2C1	OC(COCCC12CC3CC(CC(C3)C1)C2)CN1CCc2ccccc2C1	1	1		0	0.00167919	0.501645
74989	atovaquone	C1CC(CCC1C2=CC=C(C=C2)Cl)C3=C(C4=CC=CC=C4C(=O)C3=O)O	O=C1C(=O)c2ccccc2C(O)=C1C1CCC(c2ccc(Cl)cc2)CC1	O=C1C(=O)c2ccccc2C(O)=C1C1CCC(c2ccc(Cl)cc2)CC1	1	1		0	0.00163128	0.491602
135565102	parimifasor	C1=CC(=CC(=C1)Cl)C(=O)NC(=NC2=NNC(=C2)C(F)(F)F)NC3=CC(=CC(=C3)Cl)F	O=C(NC(=Nc1cc(C(F)(F)F)[nH]n1)Nc1cc(F)cc(Cl)c1)c1cccc(Cl)c1	O=C(NC(=Nc1cc(C(F)(F)F)[nH]n1)Nc1cc(F)cc(Cl)c1)c1cccc(Cl)c1	1	1		0	0.00131563	0.42395
137796975	IM176OUT05	CC1=CC=CC=C1CCN=C(N)N=C(N)N.Cl	Cc1ccccc1CCN=C(N)N=C(N)N.Cl	Cc1ccccc1CCN=C(N)N=C(N)N	1	1		0	0.00116224	0.386683
56959	ranolazine	CC1=C(C(=CC=C1)C)NC(=O)CN2CCN(CC2)CC(COC3=CC=CC=C3OC)O	COc1ccccc1OCC(O)CN1CCN(CC(=O)Nc2c(C)cccc2C)CC1	COc1ccccc1OCC(O)CN1CCN(CC(=O)Nc2c(C)cccc2C)CC1	1	1		0	0.00109667	0.368947
5601	thenoyltrifluoroacetone	C1=CSC(=C1)C(=O)CC(=O)C(F)(F)F	O=C(CC(=O)C(F)(F)F)c1cccs1	O=C(CC(=O)C(F)(F)F)c1cccs1	1	1		0	0.000861055	0.299158
70	4-methyl-2-oxovaleric acid	CC(C)CC(=O)C(=O)O	CC(C)CC(=O)C(=O)O	CC(C)CC(=O)C(=O)O	1	1		0	0.000308501	0.0922262
RTB70	RTB70	C1=C(C=C(C(=N1)N2CCN(CC2)C(CSC3=CC=CS3)=O)[Cl])C(F)(F)F	O=C(CSc1cccs1)N1CCN(c2ncc(C(F)(F)F)cc2Cl)CC1	O=C(CSc1cccs1)N1CCN(c2ncc(C(F)(F)F)cc2Cl)CC1	1	1		0	0.000210187	0.0536348
137641188					1	0		1	0.999832	1
137640620					1	0		1	0.999805	0.999957
137658857					1	0		1	0.999715	0.999915
5569					1	0		1	0.999529	0.999872
122189537					1	0		1	0.999291	0.999829
127039782					1	0		1	0.999236	0.999786
118144281					1	0		1	0.99918	0.999744
137641736					1	0		1	0.999114	0.999701
118709368					1	0		1	0.999066	0.999658
127038461					1	0		1	0.999028	0.999615
122194582					1	0		1	0.998881	0.999573
155535089					1	0		1	0.998802	0.99953
122194586					1	0		1	0.998763	0.999487
127052331					1	0		1	0.998694	0.999444
154640816					1	0		1	0.998665	0.999402
137650183					1	0		1	0.998659	0.999359
24864642					1	0		1	0.998623	0.999316
53248853					1	0		1	0.998588	0.999273
137648341					1	0		1	0.998578	0.999231
44441989					1	0		1	0.998531	0.999188
18205340					1	0		1	0.998472	0.999145
145987283					1	0		1	0.998349	0.999103
137654817					1	0		1	0.998327	0.99906
127042470					1	0		1	0.998305	0.999017
122194597					1	0		1	0.998285	0.998974
127035385					1	0		1	0.998257	0.998932
137644996					1	0		1	0.998224	0.998889
137631603					1	0		1	0.998218	0.998846
137637278					1	0		1	0.998212	0.998803
122189098					1	0		1	0.998188	0.998761
122189082					1	0		1	0.998173	0.998718
127052332					1	0		1	0.99815	0.998675
137660426					1	0		1	0.998145	0.998632
137653690					1	0		1	0.998136	0.99859
929418					1	0		1	0.99811	0.998547
63049					1	0		1	0.998109	0.998461
46845152					1	0		1	0.998108	0.998312
46845153					1	0		1	0.998108	0.998312
118724061					1	0		1	0.998107	0.998205
134143542					1	0		1	0.998062	0.997949
137642139					1	0		1	0.998057	0.997906
137644666					1	0		1	0.997979	0.997863
137632008					1	0		1	0.997936	0.99782
154640792					1	0		1	0.99793	0.997778
118710862					1	0		1	0.997912	0.997735
137654578					1	0		1	0.997894	0.997692
127050137					1	0		1	0.997868	0.997649
153534151					1	0		1	0.997857	0.997607
137660330					1	0		1	0.997815	0.997564
56946814					1	0		1	0.9978	0.997521
118724058					1	0		1	0.997729	0.997479
56945405					1	0		1	0.997727	0.997436
56945409					1	0		1	0.997673	0.997393
155545592					1	0		1	0.997618	0.99735
155525201					1	0		1	0.997616	0.997308
122189069					1	0		1	0.997489	0.997265
118709377					1	0		1	0.997473	0.997222
132502923					1	0		1	0.997437	0.997179
137636909					1	0		1	0.997382	0.997137
145972011					1	0		1	0.997355	0.997094
73212454					1	0		1	0.997347	0.997051
155542740					1	0		1	0.997293	0.997008
122187197					1	0		1	0.997145	0.996966
137654458					1	0		1	0.997136	0.996923
155564534					1	0		1	0.997066	0.99688
138753556					1	0		1	0.996955	0.996837
67617657					1	0		1	0.996888	0.996795
73212282					1	0		1	0.996864	0.996752
155539494					1	0		1	0.99685	0.996709
141484725					1	0		1	0.996844	0.996667
137642994					1	0		1	0.996822	0.996624
137653966					1	0		1	0.996621	0.996581
134130946					1	0		1	0.996472	0.996538
141484722					1	0		1	0.996303	0.996496
153534138					1	0		1	0.996173	0.996453
53373263					1	0		1	0.996037	0.99641
154640803					1	0		1	0.995868	0.996367
137647600					1	0		1	0.995838	0.996325
155525130					1	0		1	0.995793	0.996282
155568225					1	0		1	0.995631	0.996239
127039073					1	0		1	0.99561	0.996196
118714211					1	0		1	0.995527	0.996154
155529547					1	0		1	0.995405	0.996111
145972913					1	0		1	0.995345	0.996068
127040146					1	0		1	0.99523	0.996025
137640340					1	0		1	0.995185	0.995983
134130424					1	0		1	0.995091	0.99594
137638720					1	0		1	0.995008	0.995897
135423827					1	0		1	0.995002	0.995855
127048517					1	0		1	0.994699	0.995812
145951495					1	0		1	0.994656	0.995769
72947678					1	0		1	0.994248	0.995726
118146932					1	0		1	0.994233	0.995684
141484728					1	0		1	0.993599	0.995641
127042468					1	0		1	0.99333	0.995598
122193084					1	0		1	0.993267	0.995555
127038449					1	0		1	0.993191	0.995513
71470					1	0		1	0.993141	0.99547
44589120					1	0		1	0.992798	0.995427
127038839					1	0		1	0.992131	0.995384
145980113					1	0		1	0.99211	0.995342
122193081					1	0		1	0.992083	0.995299
118709381					1	0		1	0.991945	0.995256
155541310					1	0		1	0.991788	0.995213
137634201					1	0		1	0.991761	0.995171
145991446					1	0		1	0.98959	0.995128
399624					1	0		1	0.989394	0.995085
134131398					1	0		1	0.988701	0.995043
6708539					1	0		1	0.985968	0.995
17756068					1	0		1	0.985685	0.994957
70692104					1	0		1	0.985316	0.994872
71653474					1	0		1	0.984244	0.994829
101876447					1	0		1	0.983955	0.994786
118146828					1	0		1	0.983515	0.994743
137644748					1	0		1	0.983335	0.994701
17756067					1	0		1	0.983311	0.994658
122187200					1	0		1	0.979208	0.994615
72947881					1	0		1	0.978998	0.994572
137643797					1	0		1	0.97274	0.99453
145970551					1	0		1	0.972602	0.994487
145974565					1	0		1	0.97179	0.994444
45270518					1	0		1	0.969815	0.994401
34469					1	0		1	0.969615	0.994359
127035746					1	0		1	0.969209	0.994316
122193083					1	0		1	0.96711	0.994273
118724066					1	0		1	0.967033	0.994231
155554399					1	0		1	0.966091	0.994188
145970681					1	0		1	0.965749	0.994145
13825121					1	0		1	0.965662	0.994102
155533839					1	0		1	0.965379	0.99406
156014022					1	0		1	0.965201	0.994017
90677485					1	0		1	0.965154	0.993974
60143619					1	0		1	0.964465	0.993931
46845155					1	0		1	0.963893	0.993889
24764296					1	0		1	0.959299	0.993846
145983499					1	0		1	0.958213	0.993803
72947882					1	0		1	0.956571	0.99376
155543032					1	0		1	0.956521	0.993718
134827795					1	0		1	0.956308	0.993675
145992499					1	0		1	0.944927	0.993547
155530976					1	0		1	0.944051	0.993504
156015008					1	0		1	0.942916	0.993419
5344735					1	0		1	0.940902	0.993376
23651142					1	0		1	0.93913	0.993333
127052794					1	0		1	0.93871	0.99329
118716607					1	0		1	0.925293	0.993162
145984321					1	0		1	0.905274	0.993077
31315					1	0		1	0.898846	0.993034
145951564					1	0		1	0.881308	0.992991
132137973					1	0		1	0.869288	0.992948
36606					1	0		1	0.862399	0.992906
49840916					1	0		1	0.835446	0.992863
145985723					1	0		1	0.833716	0.99282
19704953					1	0		1	0.815313	0.992692
145992586					1	0		1	0.810337	0.992649
16018896					1	0		1	0.8049	0.992607
56945408					1	0		1	0.788665	0.992564
118146855					1	0		1	0.773915	0.992521
10741001					1	0		1	0.718165	0.992393
10254592					1	0		1	0.717219	0.99235
44589254					1	0		1	0.713118	0.992307
122695867					1	0		1	0.701415	0.992222
53373257					1	0		0	0.663679	0.992179
17756171					1	0		0	0.589938	0.992094
83975					1	0		0	0.56087	0.992051
145950253					1	0		0	0.522131	0.991923
60196438					1	0		0	0.520729	0.99188
53672					1	0		0	0.496124	0.991837
17755830					1	0		0	0.473427	0.991795
13943286					1	0		0	0.409328	0.991709
66553749					1	0		0	0.404665	0.991666
9819104					1	0		0	0.387825	0.991624
54732499					1	0		0	0.374473	0.991581
145970851					1	0		0	0.360706	0.991538
71386					1	0		0	0.3527	0.991453
24799792					1	0		0	0.347432	0.991367
137225047					1	0		0	0.338716	0.991324
137631843					1	0		0	0.270781	0.991282
5282219					1	0		0	0.258004	0.991153
6437838					1	0		0	0.230695	0.991068
70696278					1	0		0	0.212368	0.990812
3035714					1	0		0	0.206449	0.990769
16212317					1	0		0	0.186285	0.990726
122187081					1	0		0	0.184453	0.990683
16078					1	0		0	0.1064	0.989914
24744					1	0		0	0.10146	0.989871
17755955					1	0		0	0.0989732	0.989829
9270					1	0		0	0.0989007	0.989786
28768					1	0		0	0.0962987	0.989658
4764					1	0		0	0.0956427	0.989572
155522349					1	0		0	0.0917609	0.989487
73356863					1	0		0	0.0842269	0.989273
220401					1	0		0	0.0565869	0.987393
39327					1	0		0	0.049656	0.986324
17756069					1	0		0	0.0469472	0.985769
73352468					1	0		0	0.0445233	0.985256
67616724					1	0		0	0.0433315	0.985085
21826					1	0		0	0.0431456	0.984999
135927203					1	0		0	0.0357853	0.983717
46843906					1	0		0	0.0351725	0.983589
81346					1	0		0	0.034942	0.983504
19571					1	0		0	0.0344303	0.983375
145981800					1	0		0	0.0334195	0.983033
86138					1	0		0	0.0300489	0.982008
5154					1	0		0	0.0271197	0.980555
176879					1	0		0	0.0239389	0.978888
172306					1	0		0	0.0187001	0.972648
5702746					1	0		0	0.0169725	0.969059
11285653					1	0		0	0.0131943	0.958032
792340					1	0		0	0.0130594	0.957049
73675					1	0		0	0.0117069	0.94957
6777					1	0		0	0.00980461	0.934399
3168139					1	0		0	0.0096696	0.933031
83656					1	0		0	0.00767743	0.904227
5281104					1	0		0	0.00752561	0.899697
15487888					1	0		0	0.00751677	0.899098
3217360					1	0		0	0.00710378	0.889782
9551807					1	0		0	0.0068452	0.883115
2325417					1	0		0	0.00675828	0.881405
4477					1	0		0	0.00528764	0.832728
9558284					1	0		0	0.00491642	0.816659
10108128					1	0		0	0.00490864	0.816274
86287525					1	0		0	0.00489802	0.816018
5329102					1	0		0	0.00399473	0.767063
2225					1	0		0	0.00342733	0.725629
155060779					1	0		0	0.00337668	0.721227
70700268					1	0		0	0.00336277	0.720031
91741					1	0		0	0.00328877	0.713193
652723					1	0		0	0.00306681	0.692722
175967					1	0		0	0.00286175	0.670413
5280373					1	0		0	0.00276421	0.66037
12938					1	0		0	0.00272006	0.655284
15983966					1	0		0	0.0026412	0.646181
22571					1	0		0	0.00260852	0.642463
10068207					1	0		0	0.00252003	0.632506
5625					1	0		0	0.00227551	0.598829
4122					1	0		0	0.00216169	0.582076
14079439					1	0		0	0.00207923	0.570195
73672					1	0		0	0.00199715	0.557289
9831581					1	0		0	0.00174179	0.513441
10108651					1	0		0	0.00140714	0.445916
7285157					1	0		0	0.00132247	0.425745
6866314					1	0		0	0.00123803	0.405616
1013376					1	0		0	0.00122041	0.401684
752925					1	0		0	0.00109123	0.367537
6422843					1	0		0	0.00108687	0.366127
57519505					1	0		0	0.00105805	0.357579
135411862					1	0		0	0.000848738	0.294927
1712195					1	0		0	0.000723568	0.252874
9862076					1	0		0	0.00041684	0.134792
6902843					1	0		0	0.000289879	0.0852601
3889161					1	0		0	0.000275917	0.078935
667483					1	0		0	0.000220594	0.0582504
649114					1	0		0	0.000190661	0.0463268
3225960					1	0		0	0.000101069	0.0161118
419781					0	0		1	0.998108	0.998376
443980					0	0		1	0.998107	0.998248
16746591					0	0		1	0.998106	0.998162
9865387					0	0		1	0.998105	0.99812
6437352					0	0		1	0.985409	0.994914
15621812					0	0		1	0.956222	0.993632
1942959					0	0		1	0.953997	0.993589
10470544					0	0		1	0.943749	0.993461
42611257					0	0		1	0.936431	0.993248
4289349					0	0		1	0.933233	0.993205
5280666					0	0		1	0.915199	0.993119
15945439					0	0		1	0.832797	0.992777
11957671					0	0		1	0.820378	0.992735
480856					0	0		1	0.727567	0.992478
135517003					0	0		1	0.722862	0.992436
6602611					0	0		1	0.703053	0.992265
706617					0	0		0	0.598838	0.992136
653907					0	0		0	0.525701	0.992008
23641094					0	0		0	0.525402	0.991965
27891					0	0		0	0.418526	0.991752
2252787					0	0		0	0.360446	0.991495
44609731					0	0		0	0.348032	0.99141
3684314					0	0		0	0.270039	0.991239
656734					0	0		0	0.263561	0.991196
348130					0	0		0	0.230156	0.991025
42628535					0	0		0	0.225224	0.990983
54677754					0	0		0	0.224724	0.99094
16745949					0	0		0	0.220136	0.990897
658314					0	0		0	0.218321	0.990854
480873					0	0		0	0.182505	0.990641
5284655					0	0		0	0.179936	0.990598
228580					0	0		0	0.178815	0.990555
11726019					0	0		0	0.164823	0.990512
2893820					0	0		0	0.164164	0.99047
65664					0	0		0	0.162779	0.990427
16192647					0	0		0	0.151151	0.990384
301798					0	0		0	0.149185	0.990299
644280					0	0		0	0.14845	0.990256
16745536					0	0		0	0.14262	0.990213
2953209					0	0		0	0.142034	0.990171
134827965					0	0		0	0.135297	0.990128
2894099					0	0		0	0.120444	0.990042
648582					0	0		0	0.118763	0.99
6163361					0	0		0	0.114609	0.989957
2176483					0	0		0	0.0984175	0.989743
1201					0	0		0	0.0976605	0.9897
856007					0	0		0	0.0959312	0.989615
5878033					0	0		0	0.0938422	0.989529
135439728					0	0		0	0.0912419	0.989444
389316					0	0		0	0.0862517	0.989359
3464469					0	0		0	0.0859693	0.989316
892826					0	0		0	0.083942	0.98923
534563					0	0		0	0.0832918	0.989188
650370					0	0		0	0.0827047	0.989145
3037048					0	0		0	0.08233	0.989102
244386					0	0		0	0.0815738	0.989059
12313750					0	0		0	0.0793839	0.989017
160364					0	0		0	0.0789495	0.988974
1069873					0	0		0	0.0786375	0.988931
54677747					0	0		0	0.0773809	0.988888
2975495					0	0		0	0.0757222	0.988846
24786555					0	0		0	0.074899	0.988803
2813478					0	0		0	0.0734263	0.988717
1316427					0	0		0	0.0728689	0.988675
2895915					0	0		0	0.0723626	0.988632
2933224					0	0		0	0.0713043	0.988589
2895148					0	0		0	0.0702989	0.988547
950701					0	0		0	0.0701294	0.988504
1958205					0	0		0	0.0685199	0.988461
1121835					0	0		0	0.0679878	0.988418
622408					0	0		0	0.0666869	0.988376
54684465					0	0		0	0.0660867	0.988333
135401438					0	0		0	0.0638211	0.98829
974996					0	0		0	0.0635469	0.988247
3724260					0	0		0	0.0633571	0.988205
3071136					0	0		0	0.0625644	0.988162
222268					0	0		0	0.0624977	0.988119
6438437					0	0		0	0.0616154	0.988076
539260					0	0		0	0.0608214	0.988034
2902188					0	0		0	0.0604789	0.987991
2729458					0	0		0	0.0599575	0.987948
19861					0	0		0	0.0596571	0.987905
129316874					0	0		0	0.0594043	0.987799
201412					0	0		0	0.0594043	0.987799
53401057					0	0		0	0.0593498	0.987735
221776					0	0		0	0.0592019	0.987692
2962022					0	0		0	0.0586133	0.987649
60753					0	0		0	0.0584266	0.987606
5351591					0	0		0	0.0582159	0.987564
3466563					0	0		0	0.0573766	0.987478
655668					0	0		0	0.0567969	0.987435
3749027					0	0		0	0.0560172	0.98735
596487					0	0		0	0.0554464	0.987307
124201669					0	0		0	0.0554401	0.987264
340129					0	0		0	0.055207	0.987222
3645286					0	0		0	0.0551936	0.987179
2827167					0	0		0	0.0540602	0.987051
833990					0	0		0	0.0538743	0.987008
44968231					0	0		0	0.0536765	0.986923
2979184					0	0		0	0.0536018	0.98688
54699343					0	0		0	0.0533947	0.986837
818600					0	0		0	0.053314	0.986794
2795784					0	0		0	0.0531339	0.986752
9550367					0	0		0	0.0530875	0.986709
2567212					0	0		0	0.0528417	0.986666
5132401					0	0		0	0.052305	0.986623
7110067					0	0		0	0.051612	0.986538
2827888					0	0		0	0.0515792	0.986495
651905					0	0		0	0.0505166	0.986452
1479928					0	0		0	0.0500077	0.98641
15945605					0	0		0	0.0499088	0.986367
990958					0	0		0	0.0496368	0.986281
5059					0	0		0	0.0495834	0.986239
199391					0	0		0	0.0489493	0.986196
54680862					0	0		0	0.0487716	0.986153
2597005					0	0		0	0.0487432	0.986111
2392341					0	0		0	0.0485118	0.986068
1034633					0	0		0	0.0485082	0.986025
10407491					0	0		0	0.048106	0.985982
3519901					0	0		0	0.0480833	0.98594
713337					0	0		0	0.0478945	0.985897
2902733					0	0		0	0.0472602	0.985854
5761072					0	0		0	0.0470533	0.985811
1189450					0	0		0	0.046763	0.985726
16681801					0	0		0	0.0465505	0.985683
16192700					0	0		0	0.0465333	0.98564
16188829					0	0		0	0.0464398	0.985598
158781					0	0		0	0.0461172	0.985555
648203					0	0		0	0.0457814	0.985469
4876138					0	0		0	0.0456106	0.985427
23641087					0	0		0	0.0452577	0.985384
2225450					0	0		0	0.0449386	0.985341
5403474					0	0		0	0.0446096	0.985299
10404245					0	0		0	0.0437625	0.985213
16188607					0	0		0	0.0437076	0.98517
693193					0	0		0	0.0434996	0.985128
2999713					0	0		0	0.0431473	0.985042
135433247					0	0		0	0.0426799	0.984957
138756148					0	0		0	0.0423421	0.984914
6107177					0	0		0	0.0421842	0.984871
2822340					0	0		0	0.0420227	0.984828
2836319					0	0		0	0.042021	0.984786
16682420					0	0		0	0.0412097	0.984743
2987368					0	0		0	0.0406959	0.9847
5407918					0	0		0	0.0402698	0.984657
135490308					0	0		0	0.0400199	0.984615
993397					0	0		0	0.0392032	0.984572
2486876					0	0		0	0.0391881	0.984529
5506031					0	0		0	0.0389738	0.984487
5041444					0	0		0	0.0389124	0.984444
15998947					0	0		0	0.0383587	0.984401
3730758					0	0		0	0.0382633	0.984358
1379435					0	0		0	0.0381872	0.984316
11979293					0	0		0	0.038032	0.984273
4608519					0	0		0	0.0376511	0.98423
4441046					0	0		0	0.0376322	0.984187
2872135					0	0		0	0.037072	0.984145
2803879					0	0		0	0.036998	0.984102
72616					0	0		0	0.036927	0.984059
974630					0	0		0	0.0368545	0.984016
16189734					0	0		0	0.036547	0.983974
6224194					0	0		0	0.0364891	0.983931
652196					0	0		0	0.0364777	0.983888
3213137					0	0		0	0.0360626	0.983845
54692218					0	0		0	0.0360494	0.983803
636411					0	0		0	0.0358275	0.98376
1475000					0	0		0	0.0354803	0.983675
5721474					0	0		0	0.035479	0.983632
5826499					0	0		0	0.0351444	0.983546
2924013					0	0		0	0.0345386	0.983461
597400					0	0		0	0.0344868	0.983418
5709436					0	0		0	0.0343815	0.983333
89953551					0	0		0	0.0340378	0.98329
3975871					0	0		0	0.0340168	0.983247
3148318					0	0		0	0.0338456	0.983204
5319925					0	0		0	0.0337944	0.983162
2214329					0	0		0	0.0336543	0.983119
6415914					0	0		0	0.0336079	0.983076
94381					0	0		0	0.0333466	0.982991
653137					0	0		0	0.032852	0.982948
2809320					0	0		0	0.0326624	0.982905
16004692					0	0		0	0.0325654	0.982863
665719					0	0		0	0.0325067	0.98282
779087					0	0		0	0.0324943	0.982777
717668					0	0		0	0.0320402	0.982734
16189485					0	0		0	0.0319565	0.982692
11979277					0	0		0	0.0318882	0.982649
2843107					0	0		0	0.0317659	0.982606
648730					0	0		0	0.0315731	0.982563
5734791					0	0		0	0.0315566	0.982521
2121099					0	0		0	0.0315539	0.982478
5365184					0	0		0	0.0315153	0.982435
744898					0	0		0	0.0315024	0.982392
407897					0	0		0	0.0314732	0.98235
658005					0	0		0	0.0311936	0.982307
16194120					0	0		0	0.031187	0.982264
2765338					0	0		0	0.0310567	0.982221
651913					0	0		0	0.0310557	0.982179
24747886					0	0		0	0.0309964	0.982136
9550335					0	0		0	0.0309046	0.982093
24747545					0	0		0	0.0303713	0.982051
2789416					0	0		0	0.0299951	0.981965
1304074					0	0		0	0.0298261	0.981922
5887326					0	0		0	0.0297657	0.98188
4132952					0	0		0	0.0294579	0.981837
39794					0	0		0	0.0294023	0.981794
2834772					0	0		0	0.0293415	0.981751
328915					0	0		0	0.0291493	0.981709
783129					0	0		0	0.029127	0.981666
833984					0	0		0	0.0290377	0.98158
1428874					0	0		0	0.0288529	0.981538
2822406					0	0		0	0.0288371	0.981495
9566991					0	0		0	0.0288129	0.981452
16188162					0	0		0	0.0287031	0.981409
9840475					0	0		0	0.0287028	0.981367
24747497					0	0		0	0.028696	0.981324
23641120					0	0		0	0.0286773	0.981281
5305418					0	0		0	0.028597	0.981239
649669					0	0		0	0.028571	0.981196
3458318					0	0		0	0.0284801	0.981153
16241402					0	0		0	0.0283483	0.98111
699975					0	0		0	0.0282916	0.981068
3783290					0	0		0	0.0279843	0.981025
5484366					0	0		0	0.0279725	0.980982
2478633					0	0		0	0.0279396	0.980939
2266667					0	0		0	0.0278758	0.980897
23641109					0	0		0	0.0276816	0.980854
135402464					0	0		0	0.0274836	0.980811
756445					0	0		0	0.0274598	0.980768
135449559					0	0		0	0.0272925	0.980683
23641104					0	0		0	0.0272255	0.98064
5855389					0	0		0	0.0271632	0.980597
952055					0	0		0	0.0270448	0.980469
11597571					0	0		0	0.027016	0.980427
134827948					0	0		0	0.0269777	0.980384
6602534					0	0		0	0.0269496	0.980341
629063					0	0		0	0.0268442	0.980298
2919360					0	0		0	0.026669	0.980256
2998978					0	0		0	0.0266628	0.980213
1398785					0	0		0	0.0265183	0.98017
559377					0	0		0	0.0263462	0.980127
1507909					0	0		0	0.0260971	0.980085
4969432					0	0		0	0.0260825	0.980042
5598240					0	0		0	0.0259505	0.979999
750092					0	0		0	0.025946	0.979956
3730344					0	0		0	0.0259404	0.979914
1315980					0	0		0	0.0259262	0.979871
135472736					0	0		0	0.0258933	0.979828
3126579					0	0		0	0.0257924	0.979785
3782650					0	0		0	0.0256962	0.979743
2900823					0	0		0	0.025575	0.9797
2741215					0	0		0	0.025507	0.979657
5804					0	0		0	0.0253086	0.979615
16187224					0	0		0	0.0253084	0.979572
6602741					0	0		0	0.0252964	0.979529
376106					0	0		0	0.0252188	0.979486
135473438					0	0		0	0.0251986	0.979444
6868234					0	0		0	0.0249073	0.979401
3247113					0	0		0	0.0248674	0.979358
1811818					0	0		0	0.0248376	0.979315
624831					0	0		0	0.0247189	0.979273
6510725					0	0		0	0.0245157	0.97923
776066					0	0		0	0.0244158	0.979187
135615365					0	0		0	0.0243289	0.979144
2204910					0	0		0	0.0242559	0.979102
13895170					0	0		0	0.0242141	0.979059
2007728					0	0		0	0.0241628	0.979016
2668313					0	0		0	0.0240319	0.978973
2768369					0	0		0	0.024007	0.978931
3111056					0	0		0	0.023932	0.978845
4172393					0	0		0	0.0238792	0.978803
666038					0	0		0	0.0238564	0.97876
1489071					0	0		0	0.023851	0.978717
13769					0	0		0	0.023809	0.978674
6224040					0	0		0	0.0237903	0.978632
16066582					0	0		0	0.0236833	0.978589
6602552					0	0		0	0.0236468	0.978546
62531					0	0		0	0.0236211	0.978503
9617853					0	0		0	0.0235613	0.978461
2927408					0	0		0	0.0235509	0.978418
663199					0	0		0	0.0234914	0.978375
5703185					0	0		0	0.0234425	0.978332
2957580					0	0		0	0.0233512	0.978247
1479927					0	0		0	0.0232994	0.978204
3238688					0	0		0	0.0232011	0.978161
3074211					0	0		0	0.0231983	0.978119
2962881					0	0		0	0.0231847	0.978076
2147563					0	0		0	0.0231382	0.978033
4401276					0	0		0	0.0230513	0.977991
843666					0	0		0	0.0230179	0.977948
2812808					0	0		0	0.0230042	0.977905
707685					0	0		0	0.0229402	0.977862
5405328					0	0		0	0.0228939	0.97782
2819124					0	0		0	0.0228845	0.977777
54691802					0	0		0	0.0228775	0.977734
2141752					0	0		0	0.0228547	0.977691
1483262					0	0		0	0.0227517	0.977649
3120512					0	0		0	0.0226013	0.977606
2330235					0	0		0	0.0225806	0.977563
2858821					0	0		0	0.0225676	0.97752
5309077					0	0		0	0.0225416	0.977478
235621					0	0		0	0.0225217	0.977435
2814286					0	0		0	0.0225005	0.977392
5308950					0	0		0	0.022464	0.977349
447966					0	0		0	0.0224098	0.977307
1483227					0	0		0	0.02237	0.977264
2746836					0	0		0	0.0222798	0.977221
44601849					0	0		0	0.0222269	0.977179
2828330					0	0		0	0.022222	0.977136
2815926					0	0		0	0.0221852	0.977093
135635728					0	0		0	0.022024	0.97705
6636300					0	0		0	0.0219918	0.977008
3687310					0	0		0	0.0218877	0.976965
2104338					0	0		0	0.0218545	0.976922
3248847					0	0		0	0.0217968	0.976879
1180515					0	0		0	0.0217966	0.976837
5715699					0	0		0	0.0217324	0.976794
3242246					0	0		0	0.0216992	0.976751
135413432					0	0		0	0.0216528	0.976708
23670524					0	0		0	0.0216079	0.976666
941833					0	0		0	0.0215973	0.976623
2940660					0	0		0	0.021546	0.97658
689970					0	0		0	0.0214471	0.976537
2213132					0	0		0	0.0214195	0.976495
2746266					0	0		0	0.0214056	0.976452
254339					0	0		0	0.0213555	0.976409
24748573					0	0		0	0.0213548	0.976367
4870					0	0		0	0.0213404	0.976324
242249					0	0		0	0.0212814	0.976281
1236438					0	0		0	0.0212345	0.976238
9550026					0	0		0	0.0212246	0.976196
11979281					0	0		0	0.0212082	0.976153
1304852					0	0		0	0.02118	0.97611
2470910					0	0		0	0.0211611	0.976067
9638070					0	0		0	0.0211155	0.976025
667044					0	0		0	0.0211102	0.975982
16195423					0	0		0	0.0210155	0.975939
5284631					0	0		0	0.0210146	0.975896
444025					0	0		0	0.0209992	0.975854
1210236					0	0		0	0.0209903	0.975811
60196302					0	0		0	0.0209632	0.975768
3102995					0	0		0	0.0208735	0.975725
3217216					0	0		0	0.0208161	0.975683
542080					0	0		0	0.0208107	0.97564
347641					0	0		0	0.0206977	0.975597
1475661					0	0		0	0.0206692	0.975555
1476869					0	0		0	0.0206644	0.975512
2373106					0	0		0	0.0206593	0.975469
840548					0	0		0	0.0206298	0.975426
3529267					0	0		0	0.0206079	0.975384
1975784					0	0		0	0.0206023	0.975341
3197528					0	0		0	0.0206004	0.975298
3499					0	0		0	0.0205138	0.975255
577680					0	0		0	0.0204704	0.975213
59473233					0	0		0	0.0204606	0.97517
3241969					0	0		0	0.0204217	0.975127
4076033					0	0		0	0.0203807	0.975084
9581685					0	0		0	0.0203514	0.975042
2523033					0	0		0	0.0203055	0.974999
6224173					0	0		0	0.0202696	0.974956
4067095					0	0		0	0.0202288	0.974913
1403046					0	0		0	0.0202252	0.974871
3243428					0	0		0	0.0201884	0.974828
664177					0	0		0	0.0201269	0.974785
1329446					0	0		0	0.0201252	0.974743
12162133					0	0		0	0.0201127	0.9747
646048					0	0		0	0.0200747	0.974657
12004484					0	0		0	0.020029	0.974614
16196775					0	0		0	0.0200114	0.974572
2093093					0	0		0	0.0199755	0.974529
1343078					0	0		0	0.0199644	0.974486
16196089					0	0		0	0.0199077	0.974443
4175200					0	0		0	0.0198733	0.974401
1379974					0	0		0	0.0198637	0.974358
5724654					0	0		0	0.0198446	0.974315
2923502					0	0		0	0.0198372	0.974272
3762343					0	0		0	0.0198282	0.97423
16681742					0	0		0	0.0197949	0.974187
15945684					0	0		0	0.0197916	0.974144
310538					0	0		0	0.0197482	0.974101
3154563					0	0		0	0.0197473	0.974059
11957301					0	0		0	0.0195823	0.974016
9619295					0	0		0	0.0195735	0.973973
2341832					0	0		0	0.0195371	0.973931
9636404					0	0		0	0.0194918	0.973888
16188286					0	0		0	0.0194462	0.973845
654183					0	0		0	0.0194382	0.973802
1100692					0	0		0	0.0193622	0.97376
768231					0	0		0	0.0193593	0.973717
902005					0	0		0	0.0193505	0.973674
3975184					0	0		0	0.0193475	0.973631
2554286					0	0		0	0.0193368	0.973589
11740730					0	0		0	0.0193125	0.973546
2935873					0	0		0	0.0192501	0.973503
3821070					0	0		0	0.0192342	0.97346
744014					0	0		0	0.0192102	0.973418
649222					0	0		0	0.0191703	0.973375
16187200					0	0		0	0.0191694	0.973332
9972176					0	0		0	0.0191115	0.973289
658993					0	0		0	0.0190943	0.973247
2809985					0	0		0	0.0190422	0.973204
9798778					0	0		0	0.0190115	0.973161
1046836					0	0		0	0.0190031	0.973119
1861523					0	0		0	0.0189637	0.973076
6875284					0	0		0	0.0189329	0.973033
2874831					0	0		0	0.0189285	0.97299
1258664					0	0		0	0.0189271	0.972948
4638581					0	0		0	0.0189237	0.972905
1081531					0	0		0	0.0189176	0.972862
2816622					0	0		0	0.0188612	0.972819
2228005					0	0		0	0.0188329	0.972777
24747883					0	0		0	0.0187887	0.972734
2926765					0	0		0	0.0187669	0.972691
1653134					0	0		0	0.0186492	0.972606
3193806					0	0		0	0.0186452	0.972563
135433315					0	0		0	0.0185979	0.97252
2400664					0	0		0	0.0185515	0.972477
2775795					0	0		0	0.0185408	0.972435
660311					0	0		0	0.0185338	0.972392
1596109					0	0		0	0.0185064	0.972349
1399798					0	0		0	0.018471	0.972307
705660					0	0		0	0.0184556	0.972264
16066569					0	0		0	0.0184409	0.972221
2729879					0	0		0	0.0184214	0.972178
2574276					0	0		0	0.0184194	0.972136
16051942					0	0		0	0.018404	0.972093
3498796					0	0		0	0.0183517	0.97205
1481486					0	0		0	0.0183109	0.972007
1903546					0	0		0	0.018297	0.971965
9566496					0	0		0	0.0182774	0.971922
12005513					0	0		0	0.0182717	0.971879
790225					0	0		0	0.0182663	0.971836
2341798					0	0		0	0.0182447	0.971794
646731					0	0		0	0.0181798	0.971751
2976408					0	0		0	0.0181579	0.971708
1313631					0	0		0	0.0181271	0.971665
5902104					0	0		0	0.0181146	0.971623
12005316					0	0		0	0.0180909	0.97158
2845311					0	0		0	0.0180879	0.971537
4879552					0	0		0	0.0180636	0.971495
646493					0	0		0	0.0180359	0.971452
1477245					0	0		0	0.0180345	0.971409
16746324					0	0		0	0.0179956	0.971366
2853285					0	0		0	0.0179857	0.971324
1218320					0	0		0	0.0178852	0.971281
135460528					0	0		0	0.0178714	0.971238
16745645					0	0		0	0.0178713	0.971195
5737491					0	0		0	0.0178644	0.971153
659239					0	0		0	0.0178635	0.97111
1088529					0	0		0	0.0178621	0.971067
4406328					0	0		0	0.0178433	0.971024
907763					0	0		0	0.0178344	0.970982
1069130					0	0		0	0.017808	0.970939
2806336					0	0		0	0.0177923	0.970896
4178581					0	0		0	0.0177784	0.970853
2951613					0	0		0	0.0177653	0.970811
5309168					0	0		0	0.0177598	0.970768
4373743					0	0		0	0.0177263	0.970725
657255					0	0		0	0.0177176	0.970683
135520069					0	0		0	0.0177121	0.97064
1388120					0	0		0	0.0176568	0.970597
9636715					0	0		0	0.0175705	0.970554
681280					0	0		0	0.0174896	0.970512
3236508					0	0		0	0.0174883	0.970469
1313004					0	0		0	0.0174882	0.970426
708053					0	0		0	0.017485	0.970383
1478512					0	0		0	0.0174843	0.970341
5934147					0	0		0	0.017484	0.970298
2999242					0	0		0	0.0174359	0.970255
666281					0	0		0	0.0174196	0.970212
1125999					0	0		0	0.0174178	0.97017
24747525					0	0		0	0.0174178	0.970127
2814578					0	0		0	0.0173589	0.970084
6211919					0	0		0	0.0172792	0.970041
3466417					0	0		0	0.0172767	0.969999
135415398					0	0		0	0.0172672	0.969956
885935					0	0		0	0.0172602	0.969913
991082					0	0		0	0.0172504	0.969871
5730472					0	0		0	0.0172494	0.969828
650319					0	0		0	0.0172435	0.969785
16195552					0	0		0	0.0172296	0.969742
4457075					0	0		0	0.0172288	0.9697
135444358					0	0		0	0.017206	0.969657
3228706					0	0		0	0.0171957	0.969614
2421540					0	0		0	0.0171658	0.969571
24747232					0	0		0	0.0171533	0.969529
2418891					0	0		0	0.0171505	0.969486
16189888					0	0		0	0.0170956	0.969443
882298					0	0		0	0.0170922	0.9694
764699					0	0		0	0.0170921	0.969358
1481480					0	0		0	0.0170546	0.969315
11958786					0	0		0	0.0170473	0.969272
16192333					0	0		0	0.0170281	0.969229
648121					0	0		0	0.0169865	0.969187
2948029					0	0		0	0.0169864	0.969144
3107433					0	0		0	0.0169737	0.969101
5284587					0	0		0	0.0169447	0.969016
3239570					0	0		0	0.0169416	0.968973
2999462					0	0		0	0.0169412	0.96893
3111043					0	0		0	0.0169374	0.968888
9663934					0	0		0	0.0169182	0.968845
11958681					0	0		0	0.0169087	0.968802
5220350					0	0		0	0.0168857	0.968759
9684108					0	0		0	0.0168773	0.968717
646199					0	0		0	0.0168561	0.968674
23641092					0	0		0	0.0168307	0.968631
5740575					0	0		0	0.0168259	0.968588
135441631					0	0		0	0.0168213	0.968546
9550623					0	0		0	0.0167672	0.968503
101196					0	0		0	0.0167538	0.96846
3886109					0	0		0	0.0167417	0.968417
5532165					0	0		0	0.0167391	0.968375
3832029					0	0		0	0.0167374	0.968332
3607					0	0		0	0.0167356	0.968289
16189086					0	0		0	0.0167126	0.968247
9549507					0	0		0	0.0166593	0.968204
2951408					0	0		0	0.016649	0.968161
4083493					0	0		0	0.0166423	0.968118
9934347					0	0		0	0.0166418	0.968076
2844888					0	0		0	0.0165954	0.968033
5063823					0	0		0	0.0165933	0.96799
3693334					0	0		0	0.0165585	0.967947
1487433					0	0		0	0.016557	0.967905
16241645					0	0		0	0.0165327	0.967862
16196212					0	0		0	0.0165254	0.967819
1916470					0	0		0	0.0164802	0.967776
2529066					0	0		0	0.0164719	0.967734
680195					0	0		0	0.0164696	0.967691
6621813					0	0		0	0.0164606	0.967648
2478231					0	0		0	0.0164593	0.967605
3758075					0	0		0	0.0163611	0.967563
1299868					0	0		0	0.0163599	0.96752
3587532					0	0		0	0.0163571	0.967477
1791979					0	0		0	0.0163517	0.967435
3241083					0	0		0	0.0163454	0.967392
4465273					0	0		0	0.0163353	0.967349
2884333					0	0		0	0.0163247	0.967306
5068514					0	0		0	0.0163028	0.967264
2898270					0	0		0	0.016278	0.967221
3257554					0	0		0	0.0162762	0.967178
5715694					0	0		0	0.0162546	0.967135
9550375					0	0		0	0.0162273	0.967093
3665884					0	0		0	0.0162199	0.96705
2923645					0	0		0	0.0162055	0.967007
2939282					0	0		0	0.0161994	0.966964
9581650					0	0		0	0.0161861	0.966922
1965523					0	0		0	0.0161515	0.966879
3273794					0	0		0	0.0161341	0.966836
649923					0	0		0	0.0161311	0.966793
9547806					0	0		0	0.0161114	0.966751
658787					0	0		0	0.0161063	0.966708
2955413					0	0		0	0.0160965	0.966665
9547814					0	0		0	0.0160893	0.966623
2929292					0	0		0	0.0160702	0.96658
665290					0	0		0	0.0160434	0.966537
16681745					0	0		0	0.0160432	0.966494
16746132					0	0		0	0.0160297	0.966452
2999336					0	0		0	0.0160048	0.966409
5336464					0	0		0	0.016001	0.966366
16189362					0	0		0	0.015992	0.966323
134695348					0	0		0	0.0159846	0.966281
2765293					0	0		0	0.0159825	0.966238
1479487					0	0		0	0.0159751	0.966195
2829066					0	0		0	0.0159722	0.966152
23723319					0	0		0	0.015963	0.96611
843655					0	0		0	0.0159364	0.966067
885806					0	0		0	0.0159089	0.966024
2738976					0	0		0	0.0158986	0.965981
2809257					0	0		0	0.0158895	0.965939
5281417					0	0		0	0.0158859	0.965896
16192678					0	0		0	0.0158756	0.965853
2860584					0	0		0	0.0158638	0.965811
1303437					0	0		0	0.0158575	0.965768
135511624					0	0		0	0.0158084	0.965725
135490286					0	0		0	0.0157989	0.965682
702937					0	0		0	0.0157952	0.96564
1487199					0	0		0	0.0157892	0.965597
135521631					0	0		0	0.0157586	0.965554
5044083					0	0		0	0.015755	0.965511
16745780					0	0		0	0.0157295	0.965469
2984741					0	0		0	0.0157205	0.965426
661451					0	0		0	0.0157126	0.965383
135845989					0	0		0	0.0157094	0.96534
2963051					0	0		0	0.0156809	0.965298
3240371					0	0		0	0.0156592	0.965255
2764674					0	0		0	0.0156556	0.965212
2741126					0	0		0	0.0156311	0.965169
3103000					0	0		0	0.0155888	0.965127
4966877					0	0		0	0.0155796	0.965084
2398303					0	0		0	0.0155408	0.965041
4970478					0	0		0	0.0154974	0.964999
15945381					0	0		0	0.0154727	0.964956
2612952					0	0		0	0.0154663	0.964913
3239571					0	0		0	0.0154362	0.96487
3159878					0	0		0	0.0154322	0.964828
12005760					0	0		0	0.0153844	0.964785
2424558					0	0		0	0.0153749	0.964742
650348					0	0		0	0.0153608	0.964699
16193798					0	0		0	0.0153507	0.964657
660291					0	0		0	0.0153452	0.964614
3512637					0	0		0	0.0153273	0.964571
9594694					0	0		0	0.0152961	0.964528
2941584					0	0		0	0.0152902	0.964486
135433242					0	0		0	0.0152877	0.964443
1241961					0	0		0	0.0152816	0.9644
12167686					0	0		0	0.0152773	0.964357
1974					0	0		0	0.0152632	0.964315
5728143					0	0		0	0.0152543	0.964272
2305102					0	0		0	0.0152151	0.964229
1214643					0	0		0	0.0152105	0.964187
1484694					0	0		0	0.0152032	0.964144
2997961					0	0		0	0.0152011	0.964101
44203849					0	0		0	0.0151557	0.964058
16241844					0	0		0	0.0151057	0.964016
1732130					0	0		0	0.0150904	0.963973
6224254					0	0		0	0.015074	0.96393
1051126					0	0		0	0.0150732	0.963887
16196969					0	0		0	0.0150485	0.963845
1044160					0	0		0	0.0150473	0.963802
4372695					0	0		0	0.0150335	0.963759
1487215					0	0		0	0.0150264	0.963716
3417983					0	0		0	0.0149661	0.963674
880209					0	0		0	0.0149624	0.963631
972495					0	0		0	0.0149393	0.963588
2858765					0	0		0	0.0149197	0.963545
664052					0	0		0	0.0148642	0.963503
1480654					0	0		0	0.0148625	0.96346
12004499					0	0		0	0.014851	0.963417
2804275					0	0		0	0.0148485	0.963375
16191185					0	0		0	0.0148388	0.963332
11958409					0	0		0	0.0148377	0.963289
2927321					0	0		0	0.0148356	0.963246
9637981					0	0		0	0.0148162	0.963204
2973349					0	0		0	0.014801	0.963161
16188210					0	0		0	0.0148001	0.963118
3143077					0	0		0	0.0147613	0.963075
659415					0	0		0	0.0147158	0.963033
16190625					0	0		0	0.0146834	0.96299
2813937					0	0		0	0.0146724	0.962947
1452967					0	0		0	0.0146392	0.962904
714180					0	0		0	0.0146346	0.962862
3239527					0	0		0	0.014607	0.962819
1185486					0	0		0	0.0146021	0.962776
2456996					0	0		0	0.0146019	0.962733
665036					0	0		0	0.0145483	0.962691
135490316					0	0		0	0.0145167	0.962648
11948859					0	0		0	0.01449	0.962605
665907					0	0		0	0.0144835	0.962563
2304340					0	0		0	0.0144593	0.96252
6223687					0	0		0	0.0144493	0.962477
135447823					0	0		0	0.0144282	0.962434
2732402					0	0		0	0.0144231	0.962392
1422298					0	0		0	0.0144186	0.962349
2394285					0	0		0	0.0143955	0.962306
16191719					0	0		0	0.0143713	0.962263
658277					0	0		0	0.0143683	0.962221
2745000					0	0		0	0.0143653	0.962178
2828935					0	0		0	0.0143631	0.962135
2341142					0	0		0	0.014361	0.962092
9594184					0	0		0	0.0143503	0.96205
791069					0	0		0	0.0143253	0.962007
3847345					0	0		0	0.0142939	0.961964
3245077					0	0		0	0.0142841	0.961921
1488733					0	0		0	0.0142715	0.961879
16682462					0	0		0	0.0142595	0.961836
2894287					0	0		0	0.0142521	0.961793
1712652					0	0		0	0.0142431	0.961751
1116476					0	0		0	0.0142156	0.961708
5344781					0	0		0	0.014203	0.961665
647189					0	0		0	0.0141975	0.961622
783417					0	0		0	0.0141933	0.96158
904602					0	0		0	0.0141785	0.961537
3850575					0	0		0	0.0141446	0.961494
5864629					0	0		0	0.0141191	0.961451
1068314					0	0		0	0.0141114	0.961409
54692789					0	0		0	0.014105	0.961366
667353					0	0		0	0.0141037	0.961323
4089354					0	0		0	0.0140693	0.96128
2817071					0	0		0	0.0140517	0.961238
23724138					0	0		0	0.0140514	0.961195
783139					0	0		0	0.0140492	0.961152
1491156					0	0		0	0.0140313	0.961109
16193025					0	0		0	0.0140099	0.961067
655206					0	0		0	0.013989	0.961024
2026523					0	0		0	0.0139837	0.960981
1459543					0	0		0	0.013974	0.960939
4915935					0	0		0	0.0139685	0.960896
847030					0	0		0	0.0139527	0.960853
6012969					0	0		0	0.0139478	0.96081
1287776					0	0		0	0.0139101	0.960768
2324910					0	0		0	0.0139073	0.960725
1137488					0	0		0	0.013901	0.960682
666964					0	0		0	0.0138982	0.960639
653457					0	0		0	0.0138847	0.960597
894122					0	0		0	0.0138528	0.960554
4043316					0	0		0	0.0138264	0.960511
3361722					0	0		0	0.0138161	0.960468
81109					0	0		0	0.0138157	0.960426
3148085					0	0		0	0.0138096	0.960383
16187983					0	0		0	0.013805	0.96034
4563338					0	0		0	0.0138039	0.960297
1823405					0	0		0	0.0137818	0.960255
2730424					0	0		0	0.0137642	0.960212
665931					0	0		0	0.0137612	0.960169
16190122					0	0		0	0.0137592	0.960127
800829					0	0		0	0.0137474	0.960084
1839307					0	0		0	0.0137443	0.960041
2540277					0	0		0	0.0137079	0.959998
650810					0	0		0	0.013696	0.959956
5730637					0	0		0	0.0136484	0.959913
5397398					0	0		0	0.0136444	0.95987
869526					0	0		0	0.013627	0.959827
3726733					0	0		0	0.0135894	0.959785
5713425					0	0		0	0.0135684	0.959742
9633403					0	0		0	0.0135614	0.959699
695610					0	0		0	0.0135586	0.959656
974562					0	0		0	0.0135506	0.959614
135510439					0	0		0	0.01355	0.959571
658369					0	0		0	0.013547	0.959528
12005609					0	0		0	0.0135023	0.959485
2861516					0	0		0	0.0135006	0.959443
6602586					0	0		0	0.0134768	0.9594
17576605					0	0		0	0.0134745	0.959357
3243384					0	0		0	0.0134715	0.959315
3493567					0	0		0	0.0134699	0.959272
2940809					0	0		0	0.0134595	0.959229
2479436					0	0		0	0.0134435	0.959186
830442					0	0		0	0.013436	0.959144
3416713					0	0		0	0.013415	0.959101
2909321					0	0		0	0.0134058	0.959058
54681786					0	0		0	0.0133803	0.958973
5160456					0	0		0	0.0133732	0.95893
135432383					0	0		0	0.0133721	0.958887
1482779					0	0		0	0.0133543	0.958844
5389117					0	0		0	0.0133468	0.958802
1475823					0	0		0	0.0133405	0.958759
5597667					0	0		0	0.0133379	0.958716
16066542					0	0		0	0.0133369	0.958673
6602746					0	0		0	0.0133132	0.958631
1996476					0	0		0	0.0132924	0.958588
24747408					0	0		0	0.0132907	0.958545
68995					0	0		0	0.0132824	0.958503
1520648					0	0		0	0.0132787	0.95846
24860363					0	0		0	0.0132653	0.958417
1287796					0	0		0	0.0132633	0.958374
3131416					0	0		0	0.0132627	0.958332
2187941					0	0		0	0.0132503	0.958289
4236193					0	0		0	0.0132425	0.958246
5294857					0	0		0	0.0132292	0.958203
3230502					0	0		0	0.0132207	0.958161
5260624					0	0		0	0.0132191	0.958118
3981800					0	0		0	0.0131998	0.958075
3368605					0	0		0	0.0131936	0.95799
1940495					0	0		0	0.0131884	0.957947
5949233					0	0		0	0.0131838	0.957904
963907					0	0		0	0.0131585	0.957861
646717					0	0		0	0.0131576	0.957819
135472774					0	0		0	0.0131549	0.957776
2228264					0	0		0	0.0131543	0.957733
5877					0	0		0	0.0131542	0.95769
5730031					0	0		0	0.0131462	0.957648
5308615					0	0		0	0.0131395	0.957605
59773080					0	0		0	0.0131355	0.957562
4688974					0	0		0	0.013115	0.95752
2907871					0	0		0	0.0131104	0.957477
5260651					0	0		0	0.0131079	0.957434
135401671					0	0		0	0.0130954	0.957391
6619858					0	0		0	0.0130946	0.957349
650958					0	0		0	0.0130906	0.957306
135471963					0	0		0	0.0130858	0.957263
2965077					0	0		0	0.013085	0.95722
1312155					0	0		0	0.0130839	0.957178
6214318					0	0		0	0.0130729	0.957135
2379276					0	0		0	0.0130699	0.957092
1090315					0	0		0	0.0130592	0.957007
659809					0	0		0	0.0130575	0.956964
1179288					0	0		0	0.0130368	0.956921
699547					0	0		0	0.0130251	0.956878
2765283					0	0		0	0.0130207	0.956836
646384					0	0		0	0.0129862	0.956793
2810429					0	0		0	0.0129699	0.95675
2264212					0	0		0	0.0129568	0.956708
9595006					0	0		0	0.0129486	0.956665
3229177					0	0		0	0.0129318	0.956622
2467573					0	0		0	0.012928	0.956579
72892					0	0		0	0.0129209	0.956537
653265					0	0		0	0.012902	0.956494
2314975					0	0		0	0.0128875	0.956451
3679708					0	0		0	0.012881	0.956408
944598					0	0		0	0.0128802	0.956366
877329					0	0		0	0.0128629	0.956323
953039					0	0		0	0.0128589	0.95628
24747929					0	0		0	0.0128582	0.956237
3247101					0	0		0	0.0128578	0.956195
2941340					0	0		0	0.0128552	0.956152
2951004					0	0		0	0.0128542	0.956109
23786459					0	0		0	0.0128506	0.956066
135512426					0	0		0	0.0128317	0.956024
3328365					0	0		0	0.0128033	0.955981
657400					0	0		0	0.012792	0.955938
3231345					0	0		0	0.0127833	0.955896
4639003					0	0		0	0.0127553	0.955853
782774					0	0		0	0.0127533	0.95581
2865192					0	0		0	0.0127522	0.955767
647195					0	0		0	0.0127456	0.955725
24858111					0	0		0	0.0127421	0.955682
6624355					0	0		0	0.0127372	0.955639
3578629					0	0		0	0.0127186	0.955596
16189923					0	0		0	0.0127167	0.955554
16195957					0	0		0	0.0127094	0.955511
44543740					0	0		0	0.0126759	0.955468
12414022					0	0		0	0.0126655	0.955425
137705973					0	0		0	0.0126644	0.955383
23723327					0	0		0	0.0126624	0.95534
1486906					0	0		0	0.0126602	0.955297
666779					0	0		0	0.01266	0.955254
2939380					0	0		0	0.0126435	0.955212
135427580					0	0		0	0.0126424	0.955169
2961824					0	0		0	0.0126256	0.955126
2923666					0	0		0	0.0126	0.955084
12005536					0	0		0	0.0125954	0.955041
5166286					0	0		0	0.0125862	0.954998
331342					0	0		0	0.0125787	0.954955
44543724					0	0		0	0.0125684	0.954913
2357555					0	0		0	0.0125674	0.95487
5286127					0	0		0	0.0125584	0.954827
2664392					0	0		0	0.0125583	0.954784
5309178					0	0		0	0.0125568	0.954742
3525635					0	0		0	0.0125543	0.954699
5389837					0	0		0	0.0125497	0.954656
5280710					0	0		0	0.0125371	0.954613
4220651					0	0		0	0.0125247	0.954571
1296199					0	0		0	0.0125141	0.954528
628864					0	0		0	0.0125104	0.954485
3812960					0	0		0	0.0124918	0.954442
63364					0	0		0	0.0124889	0.9544
135439647					0	0		0	0.0124861	0.954357
1484340					0	0		0	0.0124818	0.954314
16746066					0	0		0	0.0124765	0.954272
2174924					0	0		0	0.0124671	0.954229
2998618					0	0		0	0.0124567	0.954186
2936085					0	0		0	0.0124548	0.954143
16195743					0	0		0	0.0124277	0.954101
3455993					0	0		0	0.0124182	0.954058
9549568					0	0		0	0.0124169	0.954015
135473441					0	0		0	0.0123909	0.953972
16190893					0	0		0	0.0123906	0.95393
16194765					0	0		0	0.01238	0.953887
945377					0	0		0	0.012375	0.953844
3773943					0	0		0	0.0123704	0.953801
583516					0	0		0	0.0123694	0.953759
3217646					0	0		0	0.0123376	0.953716
5009283					0	0		0	0.0123334	0.953673
2441554					0	0		0	0.0123314	0.95363
890492					0	0		0	0.012323	0.953588
15945688					0	0		0	0.0123175	0.953545
5307482					0	0		0	0.0122933	0.953502
135472773					0	0		0	0.0122867	0.95346
1304080					0	0		0	0.0122605	0.953417
2881390					0	0		0	0.0122569	0.953374
12005445					0	0		0	0.012254	0.953331
2810707					0	0		0	0.0122519	0.953289
25210273					0	0		0	0.0122318	0.953246
68848					0	0		0	0.0122309	0.953203
9797370					0	0		0	0.012228	0.95316
915816					0	0		0	0.0122236	0.953118
16189237					0	0		0	0.0122143	0.953032
666885					0	0		0	0.0122139	0.952989
2941189					0	0		0	0.0122109	0.952947
135452623					0	0		0	0.0122051	0.952904
5735458					0	0		0	0.0122005	0.952861
2847881					0	0		0	0.0121974	0.952818
3635397					0	0		0	0.0121941	0.952776
4005485					0	0		0	0.0121787	0.952733
1486008					0	0		0	0.0121733	0.95269
5211265					0	0		0	0.0121722	0.952648
2938063					0	0		0	0.0121688	0.952605
6013666					0	0		0	0.0121677	0.952562
3128201					0	0		0	0.0121649	0.952519
5082003					0	0		0	0.0121608	0.952477
2844895					0	0		0	0.0121466	0.952434
44654960					0	0		0	0.0121462	0.952391
3230943					0	0		0	0.0121246	0.952348
807639					0	0		0	0.0120952	0.952306
1391813					0	0		0	0.0120929	0.952263
5752755					0	0		0	0.0120852	0.95222
15945289					0	0		0	0.0120801	0.952177
5033670					0	0		0	0.0120516	0.952135
16188179					0	0		0	0.0120406	0.952092
659398					0	0		0	0.0120366	0.952049
4483243					0	0		0	0.0120342	0.952006
2998115					0	0		0	0.0120236	0.951964
754503					0	0		0	0.0120214	0.951921
23640781					0	0		0	0.0120153	0.951878
659418					0	0		0	0.0120139	0.951836
2997782					0	0		0	0.0120127	0.951793
6053932					0	0		0	0.0120126	0.95175
764664					0	0		0	0.0120056	0.951707
2543155					0	0		0	0.0120032	0.951665
6524889					0	0		0	0.0119971	0.951622
1695600					0	0		0	0.0119943	0.951579
9614235					0	0		0	0.0119796	0.951536
10207075					0	0		0	0.0119729	0.951494
2984301					0	0		0	0.011965	0.951451
135439648					0	0		0	0.0119579	0.951408
3712555					0	0		0	0.0119459	0.951365
1050350					0	0		0	0.0119445	0.951323
3236756					0	0		0	0.0119428	0.95128
4050566					0	0		0	0.0119405	0.951237
3262536					0	0		0	0.0119395	0.951194
6409775					0	0		0	0.0119383	0.951152
3715698					0	0		0	0.0119301	0.951109
16681794					0	0		0	0.0119269	0.951066
661891					0	0		0	0.0119185	0.951024
3224467					0	0		0	0.0119173	0.950981
1930628					0	0		0	0.0119108	0.950938
655539					0	0		0	0.0119027	0.950895
135650373					0	0		0	0.0118909	0.950853
5310379					0	0		0	0.0118766	0.95081
6603792					0	0		0	0.011874	0.950767
3792846					0	0		0	0.0118739	0.950724
1094893					0	0		0	0.0118698	0.950682
848792					0	0		0	0.0118656	0.950639
3228652					0	0		0	0.0118622	0.950596
1313208					0	0		0	0.011862	0.950553
2359389					0	0		0	0.011857	0.950511
3126290					0	0		0	0.0118323	0.950468
16681984					0	0		0	0.0118306	0.950425
2137269					0	0		0	0.0118184	0.950382
3147456					0	0		0	0.0118115	0.95034
135425026					0	0		0	0.0118063	0.950297
11957304					0	0		0	0.0118008	0.950254
3377905					0	0		0	0.0117844	0.950212
1067818					0	0		0	0.0117811	0.950169
6105463					0	0		0	0.0117794	0.950126
3240351					0	0		0	0.0117742	0.950083
16020041					0	0		0	0.0117639	0.950041
3437571					0	0		0	0.0117586	0.949998
374760					0	0		0	0.0117528	0.949955
11979288					0	0		0	0.0117526	0.949912
6602783					0	0		0	0.0117409	0.94987
852201					0	0		0	0.0117364	0.949827
9543540					0	0		0	0.0117277	0.949784
4050346					0	0		0	0.0117223	0.949741
9550046					0	0		0	0.0117189	0.949699
3144332					0	0		0	0.0117147	0.949656
9633944					0	0		0	0.011712	0.949613
752168					0	0		0	0.0117068	0.949528
2310248					0	0		0	0.011704	0.949485
1725452					0	0		0	0.0116987	0.949442
135439723					0	0		0	0.011684	0.9494
2010827					0	0		0	0.0116827	0.949357
9587309					0	0		0	0.011678	0.949314
9550643					0	0		0	0.0116712	0.949271
2166051					0	0		0	0.0116664	0.949229
16195094					0	0		0	0.0116581	0.949186
11948808					0	0		0	0.011658	0.949143
2216501					0	0		0	0.0116495	0.9491
2823544					0	0		0	0.0116407	0.949058
1353275					0	0		0	0.011634	0.949015
3094072					0	0		0	0.0116133	0.948972
1482082					0	0		0	0.0116066	0.948929
5032842					0	0		0	0.0115939	0.948887
2808875					0	0		0	0.011593	0.948844
3229039					0	0		0	0.0115827	0.948801
3238819					0	0		0	0.0115819	0.948758
16192766					0	0		0	0.0115749	0.948716
3794850					0	0		0	0.0115692	0.948673
650677					0	0		0	0.0115666	0.94863
1120169					0	0		0	0.0115651	0.948588
666119					0	0		0	0.0115613	0.948545
7532486					0	0		0	0.0115535	0.948502
2185710					0	0		0	0.0115532	0.948459
3837009					0	0		0	0.01155	0.948417
4609329					0	0		0	0.0115492	0.948374
4875974					0	0		0	0.0115329	0.948331
194699					0	0		0	0.0115157	0.948288
2483284					0	0		0	0.0115075	0.948246
917252					0	0		0	0.0115013	0.948203
5359421					0	0		0	0.0114987	0.94816
987965					0	0		0	0.0114935	0.948117
3849521					0	0		0	0.0114872	0.948075
16191357					0	0		0	0.011479	0.948032
3243304					0	0		0	0.0114716	0.947989
3822725					0	0		0	0.0114679	0.947946
2984273					0	0		0	0.0114653	0.947904
1223574					0	0		0	0.0114606	0.947861
4341541					0	0		0	0.0114596	0.947818
972408					0	0		0	0.0114575	0.947776
3839210					0	0		0	0.0114538	0.947733
16190102					0	0		0	0.0114437	0.94769
417184					0	0		0	0.0114399	0.947647
897457					0	0		0	0.011423	0.947605
16060184					0	0		0	0.011422	0.947562
1505908					0	0		0	0.0114159	0.947519
5765657					0	0		0	0.0113967	0.947476
135473435					0	0		0	0.0113942	0.947434
16192723					0	0		0	0.0113927	0.947391
4624099					0	0		0	0.0113778	0.947348
5389991					0	0		0	0.0113757	0.947305
4097066					0	0		0	0.0113713	0.947263
9595087					0	0		0	0.0113542	0.94722
3226519					0	0		0	0.0113493	0.947177
135458726					0	0		0	0.0113404	0.947134
2916903					0	0		0	0.0113372	0.947092
3240974					0	0		0	0.0113347	0.947049
2967650					0	0		0	0.0113347	0.947006
16745762					0	0		0	0.0113324	0.946964
9550373					0	0		0	0.0113309	0.946921
11654566					0	0		0	0.0113216	0.946878
2817139					0	0		0	0.01132	0.946835
3700333					0	0		0	0.0113056	0.946793
998418					0	0		0	0.0113002	0.94675
3160534					0	0		0	0.011298	0.946707
5169592					0	0		0	0.0112768	0.946664
658703					0	0		0	0.0112722	0.946622
16192248					0	0		0	0.0112716	0.946579
9551590					0	0		0	0.0112712	0.946536
3244228					0	0		0	0.0112555	0.946493
3357734					0	0		0	0.0112539	0.946451
12005514					0	0		0	0.0112435	0.946408
3296854					0	0		0	0.0112431	0.946365
2009670					0	0		0	0.011235	0.946322
359743					0	0		0	0.0112133	0.94628
16189235					0	0		0	0.0111986	0.946237
2949114					0	0		0	0.0111677	0.946194
135796422					0	0		0	0.011155	0.946152
24747810					0	0		0	0.0111514	0.946109
97023					0	0		0	0.0111432	0.946066
20843060					0	0		0	0.0111356	0.946023
1091863					0	0		0	0.0111349	0.945981
2185057					0	0		0	0.011131	0.945938
16188228					0	0		0	0.0111252	0.945895
2078299					0	0		0	0.0111204	0.945852
645652					0	0		0	0.0111051	0.94581
3224380					0	0		0	0.0111048	0.945767
2742154					0	0		0	0.0110988	0.945724
1855603					0	0		0	0.0110968	0.945681
2950074					0	0		0	0.011089	0.945639
2831759					0	0		0	0.0110879	0.945596
649975					0	0		0	0.0110844	0.945553
2219000					0	0		0	0.0110837	0.94551
6624350					0	0		0	0.0110825	0.945468
4621635					0	0		0	0.0110735	0.945425
2971855					0	0		0	0.0110646	0.945382
5346789					0	0		0	0.0110576	0.94534
1114907					0	0		0	0.0110496	0.945297
16192287					0	0		0	0.0110456	0.945254
597363					0	0		0	0.0110402	0.945211
4969392					0	0		0	0.0110291	0.945169
5090356					0	0		0	0.011028	0.945126
4231181					0	0		0	0.0110185	0.945083
1418022					0	0		0	0.0110176	0.94504
24747928					0	0		0	0.0110038	0.944998
3722211					0	0		0	0.0110018	0.944955
2897124					0	0		0	0.0110003	0.944912
16129524					0	0		0	0.0109986	0.944869
24747890					0	0		0	0.0109983	0.944827
275189					0	0		0	0.0109913	0.944784
2319959					0	0		0	0.0109904	0.944741
2151362					0	0		0	0.0109864	0.944698
4876838					0	0		0	0.0109842	0.944656
8954					0	0		0	0.0109809	0.944613
46371969					0	0		0	0.010971	0.94457
2828886					0	0		0	0.0109637	0.944528
2978519					0	0		0	0.0109592	0.944485
1103367					0	0		0	0.0109581	0.944442
1459538					0	0		0	0.0109574	0.944399
9549626					0	0		0	0.0109566	0.944357
1474464					0	0		0	0.0109561	0.944314
3726475					0	0		0	0.0109553	0.944271
3248765					0	0		0	0.0109518	0.944228
648992					0	0		0	0.0109462	0.944143
1322336					0	0		0	0.0109434	0.9441
5705560					0	0		0	0.0109424	0.944057
728401					0	0		0	0.0109391	0.944015
3217561					0	0		0	0.0109354	0.943972
1211342					0	0		0	0.0109231	0.943929
11901259					0	0		0	0.0109162	0.943886
851510					0	0		0	0.0109129	0.943844
1452490					0	0		0	0.0109118	0.943801
882975					0	0		0	0.0109096	0.943758
24856436					0	0		0	0.0108926	0.943716
655992					0	0		0	0.0108905	0.943673
1913115					0	0		0	0.0108818	0.94363
2962848					0	0		0	0.0108792	0.943587
16745514					0	0		0	0.0108688	0.943545
135440843					0	0		0	0.0108638	0.943502
135418651					0	0		0	0.0108573	0.943459
2898215					0	0		0	0.0108572	0.943416
646886					0	0		0	0.0108559	0.943374
984336					0	0		0	0.0108532	0.943331
3820305					0	0		0	0.0108476	0.943288
973007					0	0		0	0.0108371	0.943245
9595121					0	0		0	0.0108297	0.943203
3487927					0	0		0	0.0108107	0.94316
4360970					0	0		0	0.0108078	0.943117
556948					0	0		0	0.010802	0.943074
16190811					0	0		0	0.0107996	0.943032
2880256					0	0		0	0.0107969	0.942989
16191992					0	0		0	0.0107967	0.942946
1530879					0	0		0	0.0107937	0.942904
3227392					0	0		0	0.0107928	0.942861
3517796					0	0		0	0.0107815	0.942818
1386992					0	0		0	0.0107814	0.942775
135401632					0	0		0	0.0107764	0.942733
1103084					0	0		0	0.010771	0.94269
653764					0	0		0	0.0107701	0.942647
2998685					0	0		0	0.0107692	0.942604
845804					0	0		0	0.0107594	0.942562
4108280					0	0		0	0.010759	0.942519
1361775					0	0		0	0.0107581	0.942476
2312625					0	0		0	0.0107539	0.942433
653465					0	0		0	0.0107531	0.942391
1475420					0	0		0	0.0107354	0.942348
1017695					0	0		0	0.0107337	0.942305
2732103					0	0		0	0.0107311	0.942262
1952060					0	0		0	0.0107308	0.94222
5310148					0	0		0	0.0107238	0.942177
4406364					0	0		0	0.0107174	0.942134
336904					0	0		0	0.010715	0.942092
664951					0	0		0	0.0107116	0.942049
3409993					0	0		0	0.0107101	0.942006
1069573					0	0		0	0.0106993	0.941963
4204136					0	0		0	0.0106953	0.941921
3706292					0	0		0	0.0106946	0.941878
1583933					0	0		0	0.0106941	0.941835
2882086					0	0		0	0.0106896	0.941792
850073					0	0		0	0.0106754	0.94175
1963914					0	0		0	0.0106724	0.941707
2886300					0	0		0	0.010668	0.941664
2877505					0	0		0	0.0106667	0.941621
24747501					0	0		0	0.0106652	0.941579
16187340					0	0		0	0.010661	0.941536
2108763					0	0		0	0.0106486	0.941493
2572409					0	0		0	0.0106466	0.94145
2331994					0	0		0	0.0106433	0.941408
3129460					0	0		0	0.0106347	0.941365
5928293					0	0		0	0.0106315	0.941322
3242448					0	0		0	0.010629	0.94128
3787751					0	0		0	0.0106126	0.941237
3247225					0	0		0	0.0106105	0.941194
3245760					0	0		0	0.0106104	0.941151
2495301					0	0		0	0.0106085	0.941109
2828715					0	0		0	0.01059	0.941066
9589563					0	0		0	0.0105892	0.941023
2999126					0	0		0	0.0105876	0.94098
944097					0	0		0	0.010586	0.940938
3774390					0	0		0	0.0105784	0.940895
5848742					0	0		0	0.0105783	0.940852
849577					0	0		0	0.0105745	0.940809
804241					0	0		0	0.0105724	0.940767
16194846					0	0		0	0.0105666	0.940724
3242657					0	0		0	0.0105646	0.940681
2665652					0	0		0	0.0105547	0.940638
16192407					0	0		0	0.0105495	0.940596
651526					0	0		0	0.0105401	0.940553
15945070					0	0		0	0.0105386	0.94051
5758250					0	0		0	0.0105211	0.940468
6210291					0	0		0	0.0105182	0.940425
2792916					0	0		0	0.0105157	0.940382
60605					0	0		0	0.0105144	0.940339
5852099					0	0		0	0.0105057	0.940297
653456					0	0		0	0.0105037	0.940254
1335691					0	0		0	0.0105025	0.940211
135449217					0	0		0	0.0104994	0.940168
3834807					0	0		0	0.0104951	0.940126
9550624					0	0		0	0.0104916	0.940083
2342022					0	0		0	0.0104822	0.94004
4655726					0	0		0	0.010481	0.939997
5524966					0	0		0	0.0104673	0.939955
647459					0	0		0	0.0104631	0.939912
6236333					0	0		0	0.0104504	0.939869
666617					0	0		0	0.0104412	0.939826
2459710					0	0		0	0.0104241	0.939784
2555366					0	0		0	0.0104089	0.939741
666406					0	0		0	0.0103994	0.939698
3243438					0	0		0	0.0103894	0.939656
135464648					0	0		0	0.0103735	0.939613
860841					0	0		0	0.0103693	0.93957
1471207					0	0		0	0.0103625	0.939527
16197056					0	0		0	0.0103388	0.939485
4154453					0	0		0	0.0103378	0.939442
1439003					0	0		0	0.0103326	0.939399
3649891					0	0		0	0.010332	0.939356
1479463					0	0		0	0.0103309	0.939314
2873767					0	0		0	0.0103305	0.939271
3848245					0	0		0	0.0103194	0.939228
570206					0	0		0	0.010319	0.939185
16189577					0	0		0	0.0103184	0.939143
1476736					0	0		0	0.010316	0.9391
1432937					0	0		0	0.010315	0.939057
2984328					0	0		0	0.0103149	0.939014
1263493					0	0		0	0.0103032	0.938972
9550492					0	0		0	0.0102906	0.938929
3242975					0	0		0	0.0102806	0.938886
2143437					0	0		0	0.0102795	0.938844
646365					0	0		0	0.0102697	0.938801
862685					0	0		0	0.0102616	0.938758
3161777					0	0		0	0.010255	0.938715
644781					0	0		0	0.0102523	0.938673
4099111					0	0		0	0.0102503	0.93863
2081844					0	0		0	0.0102445	0.938587
6619447					0	0		0	0.0102432	0.938544
644739					0	0		0	0.0102422	0.938502
765461					0	0		0	0.0102417	0.938459
2928834					0	0		0	0.0102258	0.938416
730919					0	0		0	0.0102244	0.938373
3398889					0	0		0	0.0102138	0.938331
12004873					0	0		0	0.0102106	0.938288
3217421					0	0		0	0.0102077	0.938245
665825					0	0		0	0.010207	0.938202
3160384					0	0		0	0.0102031	0.93816
2815774					0	0		0	0.0102022	0.938117
15945614					0	0		0	0.0101932	0.938074
9583315					0	0		0	0.0101916	0.938032
3244255					0	0		0	0.0101906	0.937989
16194433					0	0		0	0.0101798	0.937946
6020348					0	0		0	0.0101695	0.937903
14009215					0	0		0	0.0101692	0.937861
675326					0	0		0	0.010169	0.937818
9626367					0	0		0	0.010165	0.937775
2764858					0	0		0	0.01016	0.937732
244086					0	0		0	0.0101583	0.93769
2420316					0	0		0	0.0101568	0.937647
5153971					0	0		0	0.0101553	0.937604
2398132					0	0		0	0.0101519	0.937561
4300145					0	0		0	0.0101411	0.937519
4882509					0	0		0	0.0101398	0.937476
3097626					0	0		0	0.0101368	0.937433
1848423					0	0		0	0.0101356	0.93739
2401491					0	0		0	0.0101336	0.937348
135426171					0	0		0	0.0101297	0.937305
2112542					0	0		0	0.0101294	0.937262
3314986					0	0		0	0.0101294	0.93722
15945735					0	0		0	0.0101208	0.937177
5103515					0	0		0	0.0101176	0.937134
1486545					0	0		0	0.0101164	0.937091
3465979					0	0		0	0.010115	0.937049
2412419					0	0		0	0.0101038	0.937006
16191437					0	0		0	0.0100993	0.936963
827887					0	0		0	0.0100927	0.93692
843744					0	0		0	0.0100797	0.936878
16682406					0	0		0	0.0100677	0.936835
969751					0	0		0	0.0100631	0.936792
2178012					0	0		0	0.0100625	0.936749
995487					0	0		0	0.0100504	0.936707
2984646					0	0		0	0.0100498	0.936664
11948980					0	0		0	0.010049	0.936621
2816990					0	0		0	0.0100398	0.936578
5914602					0	0		0	0.0100288	0.936536
15944776					0	0		0	0.0100287	0.936493
1084685					0	0		0	0.0100263	0.93645
2954445					0	0		0	0.0100261	0.936408
135415431					0	0		0	0.0100091	0.936365
1119842					0	0		0	0.0100058	0.936322
16745565					0	0		0	0.0100057	0.936279
2935862					0	0		0	0.0100022	0.936237
2884390					0	0		0	0.0100007	0.936194
2143065					0	0		0	0.0099974	0.936151
628912					0	0		0	0.00999704	0.936108
6892712					0	0		0	0.00999543	0.936066
2095794					0	0		0	0.00999226	0.936023
1440339					0	0		0	0.00998931	0.93598
2822955					0	0		0	0.00997882	0.935937
1475756					0	0		0	0.00996574	0.935895
701671					0	0		0	0.00996532	0.935852
2552908					0	0		0	0.00995606	0.935809
646444					0	0		0	0.00994484	0.935766
1934236					0	0		0	0.00994239	0.935724
6604176					0	0		0	0.0099392	0.935681
1326179					0	0		0	0.00993254	0.935638
2939482					0	0		0	0.0099297	0.935596
848414					0	0		0	0.00992643	0.935553
1476777					0	0		0	0.009926	0.93551
5820928					0	0		0	0.00992592	0.935467
220852					0	0		0	0.00992471	0.935425
135517027					0	0		0	0.00991529	0.935382
993878					0	0		0	0.00990517	0.935339
4001929					0	0		0	0.00989941	0.935296
3224565					0	0		0	0.00989336	0.935254
4346375					0	0		0	0.00988961	0.935211
666524					0	0		0	0.00988933	0.935168
135490207					0	0		0	0.00988908	0.935125
2394818					0	0		0	0.00988125	0.935083
16745635					0	0		0	0.00986822	0.93504
135449250					0	0		0	0.00986709	0.934997
6263520					0	0		0	0.00985397	0.934954
16187327					0	0		0	0.00985235	0.934912
659533					0	0		0	0.00984717	0.934869
3258072					0	0		0	0.00984014	0.934826
9667515					0	0		0	0.00983705	0.934784
1292260					0	0		0	0.00983123	0.934741
2842349					0	0		0	0.00982466	0.934698
2941112					0	0		0	0.00982312	0.934655
11957323					0	0		0	0.00982199	0.934613
2327938					0	0		0	0.00981948	0.93457
886851					0	0		0	0.00981396	0.934527
1377123					0	0		0	0.00981133	0.934484
3690219					0	0		0	0.00980499	0.934442
3244377					0	0		0	0.00980335	0.934356
6098306					0	0		0	0.00979957	0.934313
16190226					0	0		0	0.00979516	0.934271
2488514					0	0		0	0.00979016	0.934228
26618					0	0		0	0.00977446	0.934185
3249479					0	0		0	0.00976356	0.934142
2978541					0	0		0	0.00976143	0.9341
16190174					0	0		0	0.00976034	0.934057
2545925					0	0		0	0.00974166	0.934014
135406112					0	0		0	0.00974061	0.933972
1577713					0	0		0	0.00973789	0.933929
6889118					0	0		0	0.00973745	0.933886
3598383					0	0		0	0.00973427	0.933843
16193774					0	0		0	0.00973358	0.933801
1249089					0	0		0	0.00972758	0.933758
1604207					0	0		0	0.00972048	0.933715
728111					0	0		0	0.00970018	0.933672
659077					0	0		0	0.00969831	0.933587
2878808					0	0		0	0.00969812	0.933544
6602902					0	0		0	0.00969432	0.933501
1078336					0	0		0	0.00969355	0.933459
9658654					0	0		0	0.00969206	0.933416
3696776					0	0		0	0.00969087	0.933373
3545788					0	0		0	0.009687	0.93333
135490208					0	0		0	0.00968655	0.933288
2767925					0	0		0	0.00968523	0.933245
16190060					0	0		0	0.00968144	0.933202
652027					0	0		0	0.00967909	0.93316
655907					0	0		0	0.0096741	0.933117
16746070					0	0		0	0.00967165	0.933074
135482419					0	0		0	0.00966028	0.932989
1088487					0	0		0	0.00964513	0.932946
666950					0	0		0	0.0096419	0.932903
2968707					0	0		0	0.00964117	0.93286
3119413					0	0		0	0.00963524	0.932818
661495					0	0		0	0.00962775	0.932775
2814044					0	0		0	0.00962532	0.932732
4287235					0	0		0	0.00962311	0.932689
135413615					0	0		0	0.00961434	0.932647
1045432					0	0		0	0.00961293	0.932604
1257937					0	0		0	0.00961206	0.932561
16189092					0	0		0	0.00960511	0.932518
16759501					0	0		0	0.00960344	0.932476
54685930					0	0		0	0.00960176	0.932433
5525151					0	0		0	0.0096013	0.93239
2284726					0	0		0	0.00959424	0.932348
2517163					0	0		0	0.00959295	0.932305
16190778					0	0		0	0.00958682	0.932262
2435722					0	0		0	0.00957491	0.932219
646705					0	0		0	0.00957302	0.932177
777371					0	0		0	0.00957228	0.932134
3457154					0	0		0	0.0095707	0.932091
4371580					0	0		0	0.00956411	0.932048
657896					0	0		0	0.0095632	0.932006
2161087					0	0		0	0.00955816	0.931963
3407695					0	0		0	0.00955583	0.93192
3148351					0	0		0	0.00955259	0.931877
6869750					0	0		0	0.0095508	0.931835
890623					0	0		0	0.00954902	0.931792
1477305					0	0		0	0.00954868	0.931749
4309361					0	0		0	0.00953925	0.931706
3153494					0	0		0	0.00953258	0.931664
135501964					0	0		0	0.00953025	0.931621
135403684					0	0		0	0.00952809	0.931578
2766901					0	0		0	0.00952716	0.931536
3681422					0	0		0	0.00951364	0.931493
2035723					0	0		0	0.00951025	0.93145
917111					0	0		0	0.0095096	0.931407
649884					0	0		0	0.00950946	0.931365
4337593					0	0		0	0.00950572	0.931322
135433307					0	0		0	0.00949746	0.931279
6885749					0	0		0	0.00949154	0.931236
5729167					0	0		0	0.00949138	0.931194
1967831					0	0		0	0.00948851	0.931151
3723683					0	0		0	0.00948609	0.931108
16759505					0	0		0	0.00948563	0.931065
647712					0	0		0	0.00948414	0.931023
2884923					0	0		0	0.00948093	0.93098
3718851					0	0		0	0.00947804	0.930937
1325236					0	0		0	0.00946763	0.930894
7198545					0	0		0	0.00946266	0.930852
9662189					0	0		0	0.00944844	0.930809
3241982					0	0		0	0.00944563	0.930766
2222071					0	0		0	0.00943362	0.930724
2999655					0	0		0	0.00943145	0.930681
5640144					0	0		0	0.0094299	0.930638
708853					0	0		0	0.00942811	0.930595
655040					0	0		0	0.00942094	0.930553
3459171					0	0		0	0.00941865	0.93051
738657					0	0		0	0.00941252	0.930467
135472832					0	0		0	0.00941085	0.930424
4188848					0	0		0	0.00940833	0.930382
16188024					0	0		0	0.00940634	0.930339
694973					0	0		0	0.00940618	0.930296
4232558					0	0		0	0.00939179	0.930253
16188982					0	0		0	0.00938637	0.930211
2869400					0	0		0	0.00938218	0.930168
6602960					0	0		0	0.00937529	0.930125
403007					0	0		0	0.00937001	0.930082
3624805					0	0		0	0.00936542	0.93004
3103003					0	0		0	0.00936232	0.929997
66558664					0	0		0	0.00936132	0.929954
2034435					0	0		0	0.00935407	0.929912
135426313					0	0		0	0.00935352	0.929869
4023603					0	0		0	0.00935051	0.929826
4056668					0	0		0	0.00935024	0.929783
2816153					0	0		0	0.00934943	0.929741
675505					0	0		0	0.00933839	0.929698
16759458					0	0		0	0.00933423	0.929655
135460095					0	0		0	0.00933179	0.929612
2913631					0	0		0	0.00932933	0.92957
666218					0	0		0	0.00932341	0.929527
11948938					0	0		0	0.00932051	0.929484
6859918					0	0		0	0.00931781	0.929441
1830648					0	0		0	0.00931098	0.929399
2998107					0	0		0	0.00930867	0.929356
977518					0	0		0	0.00930795	0.929313
16191888					0	0		0	0.00930017	0.92927
4262078					0	0		0	0.00929931	0.929228
842240					0	0		0	0.00929497	0.929185
1083469					0	0		0	0.00928523	0.929142
100335					0	0		0	0.00928371	0.9291
3788822					0	0		0	0.0092834	0.929057
16192865					0	0		0	0.00928194	0.929014
15944956					0	0		0	0.00927762	0.928971
1027088					0	0		0	0.00927486	0.928929
16189656					0	0		0	0.00927438	0.928886
868666					0	0		0	0.00925405	0.928843
2809937					0	0		0	0.00925218	0.9288
6636335					0	0		0	0.0092488	0.928758
6096191					0	0		0	0.00924679	0.928715
6893100					0	0		0	0.00923949	0.928672
6043656					0	0		0	0.0092383	0.928629
2024778					0	0		0	0.00923742	0.928587
16196019					0	0		0	0.00923728	0.928544
667236					0	0		0	0.0092202	0.928501
16193713					0	0		0	0.00921665	0.928458
4625817					0	0		0	0.00921592	0.928416
1472930					0	0		0	0.00921354	0.928373
4105278					0	0		0	0.00921297	0.92833
135435612					0	0		0	0.00921067	0.928288
1472220					0	0		0	0.00921008	0.928245
5003498					0	0		0	0.00920648	0.928202
3716535					0	0		0	0.00919763	0.928159
11949216					0	0		0	0.00919666	0.928117
3613580					0	0		0	0.00919605	0.928074
1262919					0	0		0	0.00919387	0.928031
2027204					0	0		0	0.00919362	0.927988
9550143					0	0		0	0.00917568	0.927946
3245995					0	0		0	0.00917286	0.927903
5307582					0	0		0	0.00917209	0.92786
71433688					0	0		0	0.00916491	0.927817
16190848					0	0		0	0.00916326	0.927775
135473386					0	0		0	0.00915885	0.927732
836329					0	0		0	0.00915698	0.927689
3157305					0	0		0	0.00915288	0.927646
11958572					0	0		0	0.00915129	0.927604
16759770					0	0		0	0.00914899	0.927561
658955					0	0		0	0.00914873	0.927518
5182007					0	0		0	0.00914807	0.927476
2918622					0	0		0	0.00914624	0.927433
1893572					0	0		0	0.00914124	0.92739
658028					0	0		0	0.00914093	0.927347
6874091					0	0		0	0.00913977	0.927305
15994374					0	0		0	0.00912933	0.927262
2809986					0	0		0	0.00912625	0.927219
6293506					0	0		0	0.00912061	0.927176
3829696					0	0		0	0.00911452	0.927134
12005303					0	0		0	0.00909141	0.927091
3920015					0	0		0	0.00908875	0.927048
784343					0	0		0	0.00908442	0.927005
5308175					0	0		0	0.00908363	0.926963
16060022					0	0		0	0.00907967	0.92692
4884017					0	0		0	0.00907714	0.926877
3708439					0	0		0	0.00906381	0.926834
5307652					0	0		0	0.00906237	0.926792
4331799					0	0		0	0.00905867	0.926749
1194132					0	0		0	0.00904909	0.926706
4362481					0	0		0	0.009048	0.926664
5604367					0	0		0	0.00904455	0.926621
662882					0	0		0	0.00904211	0.926578
16190853					0	0		0	0.00904072	0.926535
5124247					0	0		0	0.00903973	0.926493
6295909					0	0		0	0.00903873	0.92645
2765129					0	0		0	0.00903691	0.926407
762582					0	0		0	0.00903677	0.926364
930151					0	0		0	0.00903511	0.926322
135437603					0	0		0	0.00903432	0.926279
2998178					0	0		0	0.00903101	0.926236
781581					0	0		0	0.00902864	0.926193
1918330					0	0		0	0.00902556	0.926151
666759					0	0		0	0.00902315	0.926108
54679660					0	0		0	0.00901945	0.926065
11957202					0	0		0	0.00901443	0.926022
3107755					0	0		0	0.00901172	0.92598
3513441					0	0		0	0.00901054	0.925937
6103449					0	0		0	0.00900931	0.925894
2953145					0	0		0	0.00900533	0.925852
648706					0	0		0	0.00899772	0.925809
16195979					0	0		0	0.00899738	0.925766
17142					0	0		0	0.00899655	0.925723
5927813					0	0		0	0.00899541	0.925681
2555593					0	0		0	0.00899194	0.925638
2031089					0	0		0	0.00899052	0.925595
2324512					0	0		0	0.00898689	0.925552
4898145					0	0		0	0.00898366	0.92551
654167					0	0		0	0.00897414	0.925467
2998999					0	0		0	0.00897394	0.925424
1046868					0	0		0	0.00897169	0.925381
653365					0	0		0	0.00897128	0.925339
4152248					0	0		0	0.0089698	0.925296
750824					0	0		0	0.0089675	0.925253
977001					0	0		0	0.00896297	0.92521
1347759					0	0		0	0.00894907	0.925168
2857310					0	0		0	0.00894554	0.925125
539683					0	0		0	0.00894495	0.925082
2828336					0	0		0	0.00894188	0.92504
16194798					0	0		0	0.00893313	0.924997
3220765					0	0		0	0.00893263	0.924954
4600212					0	0		0	0.00893021	0.924911
4349001					0	0		0	0.00892638	0.924869
9580524					0	0		0	0.00892387	0.924826
3220366					0	0		0	0.00892256	0.924783
648700					0	0		0	0.00891562	0.92474
1001185					0	0		0	0.00891444	0.924698
15945444					0	0		0	0.0089129	0.924655
2955049					0	0		0	0.00891011	0.924612
1307465					0	0		0	0.00890364	0.924569
135401469					0	0		0	0.00889886	0.924527
3179289					0	0		0	0.00889515	0.924484
696565					0	0		0	0.00888944	0.924441
2969310					0	0		0	0.0088861	0.924398
2207510					0	0		0	0.00888514	0.924356
16129536					0	0		0	0.00888427	0.924313
1251624					0	0		0	0.00887667	0.92427
3237008					0	0		0	0.00886821	0.924228
4084129					0	0		0	0.00886606	0.924185
852203					0	0		0	0.0088644	0.924142
1490716					0	0		0	0.00886429	0.924099
2304940					0	0		0	0.00886069	0.924057
135425017					0	0		0	0.00885914	0.924014
2454191					0	0		0	0.00885858	0.923971
2952265					0	0		0	0.00885742	0.923928
2173003					0	0		0	0.00885428	0.923886
135461298					0	0		0	0.00884979	0.923843
3244407					0	0		0	0.00884826	0.9238
4875171					0	0		0	0.00884679	0.923757
3245305					0	0		0	0.00884577	0.923715
16194689					0	0		0	0.00884399	0.923672
2879966					0	0		0	0.00884313	0.923629
135510939					0	0		0	0.00884155	0.923586
2746662					0	0		0	0.00884149	0.923544
1309991					0	0		0	0.00883388	0.923501
666227					0	0		0	0.00883053	0.923458
4613936					0	0		0	0.00882637	0.923416
7363990					0	0		0	0.00882451	0.923373
16746253					0	0		0	0.00882046	0.92333
12004633					0	0		0	0.00882034	0.923287
23640829					0	0		0	0.00881912	0.923245
3259215					0	0		0	0.00881787	0.923202
648035					0	0		0	0.00881739	0.923159
2972800					0	0		0	0.00881707	0.923116
135449567					0	0		0	0.0088104	0.923074
135476816					0	0		0	0.00880972	0.923031
135432452					0	0		0	0.00880825	0.922988
3294244					0	0		0	0.0088043	0.922945
1311718					0	0		0	0.00879515	0.922903
653490					0	0		0	0.00878903	0.92286
18319735					0	0		0	0.00878571	0.922817
2929631					0	0		0	0.00878452	0.922774
5921555					0	0		0	0.00877058	0.922732
564896					0	0		0	0.00876635	0.922689
648095					0	0		0	0.00876559	0.922646
1490963					0	0		0	0.00876491	0.922604
1377781					0	0		0	0.00876144	0.922561
3239914					0	0		0	0.00876014	0.922518
135517207					0	0		0	0.00874709	0.922475
2924850					0	0		0	0.00874491	0.922433
135472796					0	0		0	0.00874212	0.92239
2218361					0	0		0	0.00874187	0.922347
3237856					0	0		0	0.00873846	0.922304
101430					0	0		0	0.00873577	0.922262
2328124					0	0		0	0.008735	0.922219
977573					0	0		0	0.00872991	0.922176
3791119					0	0		0	0.00872905	0.922133
2950114					0	0		0	0.00872819	0.922091
3568495					0	0		0	0.008728	0.922048
16187567					0	0		0	0.0087221	0.922005
812598					0	0		0	0.00872182	0.921962
5372884					0	0		0	0.00871613	0.92192
2768317					0	0		0	0.00871436	0.921877
650212					0	0		0	0.00871202	0.921834
4001738					0	0		0	0.00871196	0.921792
2810398					0	0		0	0.00871072	0.921749
2954257					0	0		0	0.00870856	0.921706
11958907					0	0		0	0.0087004	0.921663
71484					0	0		0	0.00869902	0.921621
5164615					0	0		0	0.00869424	0.921578
2846243					0	0		0	0.00868682	0.921535
6889470					0	0		0	0.00868634	0.921492
24778493					0	0		0	0.008685	0.92145
11302540					0	0		0	0.00867872	0.921407
16745584					0	0		0	0.00867188	0.921364
6475943					0	0		0	0.00867164	0.921321
5345950					0	0		0	0.00866466	0.921279
1246859					0	0		0	0.00866415	0.921236
787920					0	0		0	0.00866131	0.921193
1717706					0	0		0	0.00865834	0.92115
1231235					0	0		0	0.00865682	0.921108
1165874					0	0		0	0.00865635	0.921065
9549581					0	0		0	0.00865621	0.921022
602757					0	0		0	0.00865575	0.92098
4582830					0	0		0	0.00865235	0.920937
713419					0	0		0	0.00864925	0.920894
4896248					0	0		0	0.00864588	0.920851
2554029					0	0		0	0.00864369	0.920809
2768244					0	0		0	0.00864331	0.920766
16191735					0	0		0	0.00863799	0.920723
3892960					0	0		0	0.00863615	0.92068
5150994					0	0		0	0.00863562	0.920638
990733					0	0		0	0.00863229	0.920595
3651709					0	0		0	0.00863222	0.920552
1767917					0	0		0	0.00862843	0.920509
3238783					0	0		0	0.00862234	0.920467
3832291					0	0		0	0.00862099	0.920424
632725					0	0		0	0.00862022	0.920381
16682170					0	0		0	0.00861996	0.920338
10085812					0	0		0	0.00861877	0.920296
3119182					0	0		0	0.0086187	0.920253
2824129					0	0		0	0.00861743	0.92021
3514222					0	0		0	0.0086172	0.920168
1609403					0	0		0	0.00861587	0.920125
5110663					0	0		0	0.0086142	0.920082
891648					0	0		0	0.00860181	0.920039
6014624					0	0		0	0.00859728	0.919997
4252016					0	0		0	0.00859632	0.919954
1276278					0	0		0	0.0085961	0.919911
5410517					0	0		0	0.00858793	0.919868
2965447					0	0		0	0.00858752	0.919826
16196288					0	0		0	0.00858584	0.919783
879331					0	0		0	0.0085836	0.91974
4536212					0	0		0	0.00857388	0.919697
2834416					0	0		0	0.00856888	0.919655
977208					0	0		0	0.00856775	0.919612
2236651					0	0		0	0.00856611	0.919569
17576722					0	0		0	0.0085578	0.919526
1484742					0	0		0	0.00855397	0.919484
2806707					0	0		0	0.00855218	0.919441
10525922					0	0		0	0.0085505	0.919398
650673					0	0		0	0.00855022	0.919356
16746085					0	0		0	0.00854745	0.919313
2177839					0	0		0	0.00854286	0.91927
818671					0	0		0	0.00854141	0.919227
5821715					0	0		0	0.0085362	0.919185
1134734					0	0		0	0.00853514	0.919142
2727143					0	0		0	0.00853219	0.919099
54687597					0	0		0	0.00853093	0.919056
2968817					0	0		0	0.00852606	0.919014
1307982					0	0		0	0.00852582	0.918971
2056575					0	0		0	0.00852536	0.918928
16448838					0	0		0	0.00852369	0.918885
1477031					0	0		0	0.00851729	0.918843
9548170					0	0		0	0.00850851	0.9188
3241783					0	0		0	0.00850593	0.918757
135521564					0	0		0	0.00850268	0.918714
9584501					0	0		0	0.00850026	0.918672
5154275					0	0		0	0.0084994	0.918629
9593462					0	0		0	0.00849879	0.918586
3801864					0	0		0	0.00849769	0.918544
2498247					0	0		0	0.00849459	0.918501
2348079					0	0		0	0.00849421	0.918458
2960709					0	0		0	0.00848885	0.918415
3187658					0	0		0	0.00848591	0.918373
2856656					0	0		0	0.00847645	0.91833
1242000					0	0		0	0.00847543	0.918287
3794949					0	0		0	0.00847461	0.918244
4878143					0	0		0	0.00847056	0.918202
664490					0	0		0	0.00846197	0.918159
2894591					0	0		0	0.00845934	0.918116
2323616					0	0		0	0.00845445	0.918073
4963990					0	0		0	0.0084531	0.918031
3238724					0	0		0	0.0084496	0.917988
1136683					0	0		0	0.008447	0.917945
6096759					0	0		0	0.00844268	0.917902
6905922					0	0		0	0.00843832	0.91786
1626614					0	0		0	0.00843406	0.917817
2216374					0	0		0	0.0084289	0.917774
16187921					0	0		0	0.00842877	0.917732
16194403					0	0		0	0.00842309	0.917689
658551					0	0		0	0.00841892	0.917646
2898054					0	0		0	0.00841866	0.917603
1797452					0	0		0	0.00841729	0.917561
[truncated: 21,401 more rows]
