# Supplementary material for: Data mining of PubChem bioassay records reveals diverse OXPHOS inhibitory chemotypes as potential therapeutic agents against ovarian cancer
Source: J Cheminform. 2024 Oct 7;16:112. doi: 10.1186/s13321-024-00906-0 (PMC11460086; doi:10.1186/s13321-024-00906-0)
Supplement: Supplementary file 8 — Additional file 8. RDKit Molecular Descriptor Definitions. Descriptors are defined for property-type and fragment-type features on separate sheets. Where available, a reference is provided for the property-type feature origins. [file 13321_2024_906_MOESM8_ESM.xlsx]

## Sheet: numerical_descriptors
adapted from https://github.com/milanimarcel/Descriptors-from-RDKit
Descriptor	Definition	Reference
MaxEStateIndex	a tuple of EState indices for the molecule	Hall, Mohney and Kier. JCICS 31 76-81 (1991)
MinEStateIndex	a tuple of EState indices for the molecule	Hall, Mohney and Kier. JCICS 31 76-81 (1991)
MaxAbsEStateIndex	a tuple of EState indices for the molecule
MinAbsEStateIndex	a tuple of EState indices for the molecule	Hall, Mohney and Kier. JCICS 31 76-81 (1991)
qed	QED stands for quantitative amount of similarity of drugs and the concept was first introduced by Richard Bickerton and colleagues. The empirical logic of the QED measure reflects the underlying distribution of molecular properties, including molecular weight, logP, topological polar surface area, number of hydrogen scavenger donors and acceptors, number of aromatic rings and rotating screens and…
MolWt	Average Molecular Weight of molecule
HeavyAtomMolWt	Average Molecular Weight with H contribution removed
ExactMolWt	Molecular Weight of molecule with specific isotopes
NumValenceElectrons	Number of valence electrons
NumRadicalElectrons	The number of radical electrons the molecule has (says nothing about spin state)
MaxPartialCharge	A partial charge is a non-integer charge value when measured in elementary charge units. Partial charge is more commonly called net atomic charge. It is represented by the Greek lowercase letter δ, namely δ− or δ+. Partial charges are created due to the asymmetric distribution of electrons in chemical bonds.
MinPartialCharge	Minimum partial charge on atoms in molecule
MaxAbsPartialCharge	Maximum absolute partial charge observed among all atoms of molecule
MinAbsPartialCharge	Minimum absolute partial charge observed among all atoms of molecule
FpDensityMorgan1
FpDensityMorgan2
FpDensityMorgan3
BalabanJ	Balaban's J value for a molecule	Chem. Phys. Lett. 89:399-404 (1982).
BertzCT	"A topological index meant to quantify ""complexity"" of molecules.."	J. Am. Chem. Soc. 103:3599-601 (1981)
Chi0	From equations (1),(9) and (10) of Rev. Comp. Chem. vol 2, 367-422, (1991)	Rev. Comp. Chem. vol 2, 367-422, (1991)
Chi0n	Similar to Hall Kier Chi0v, but uses nVal instead of valence This makes a big difference after we get out of the first row.	Rev. Comput. Chem. 2:367-422 (1991).
Chi0v	From equations (5),(9) and (10) of Rev. Comp. Chem. vol 2, 367-422, (1991)	Rev. Comput. Chem. 2:367-422 (1991).
Chi1	From equations (1),(11) and (12) of Rev. Comp. Chem. vol 2, 367-422, (1991)	Rev. Comput. Chem. 2:367-422 (1991).
Chi1n	Similar to Hall Kier Chi1v, but uses nVal instead of valence.Rev. Comput. Chem. 2:367-422 (1991).	Rev. Comput. Chem. 2:367-422 (1991).
Chi1v	From equations (5),(11) and (12) of Rev. Comp. Chem. vol 2, 367-422, (1991)	Rev. Comput. Chem. 2:367-422 (1991).
Chi2n	Similar to Hall Kier Chi2v, but uses nVal instead of valence This makes a big difference after we get out of the first row.Rev. Comput. Chem. 2:367-422 (1991).	Rev. Comput. Chem. 2:367-422 (1991).
Chi2v	From equations (5),(15) and (16) of Rev. Comp. Chem. vol 2, 367-422, (1991)	Rev. Comput. Chem. 2:367-422 (1991).
Chi3n	Similar to Hall Kier Chi3v, but uses nVal instead of valence This makes a big difference after we get out of the first row.Rev. Comput. Chem. 2:367-422 (1991).	Rev. Comput. Chem. 2:367-422 (1991).
Chi3v	From equations (5),(15) and (16) of Rev. Comp. Chem. vol 2, 367-422, (1991)	Rev. Comput. Chem. 2:367-422 (1991).
Chi4n	Similar to Hall Kier Chi4v, but uses nVal instead of valence.This makes a big difference after we get out of the first row.Rev. Comput. Chem. 2:367-422 (1991).	Rev. Comput. Chem. 2:367-422 (1991).
Chi4v	From equations (5),(15) and (16) of Rev. Comp. Chem. vol 2, 367-422, (1991)	Rev. Comput. Chem. 2:367-422 (1991).
HallKierAlpha	The Hall-Kier alpha value for a molecule. Rev. Comput. Chem. 2:367-422 (1991).	Rev. Comput. Chem. 2:367-422 (1991).
Ipc	The information content of the coefficients of the characteristic polynomial of the adjacency matrix of a hydrogen-suppressed graph of a molecule.
Kappa1	kappa shape index, kappa1 = A(A-1)^2/(P)^2, where A=number heavy atoms, P1 = paths of bond length 1. Kappa indices are calculated relative to the least branched (linear) and most branched (star) compounds with the same number of atoms as the molecule being investigated.	page 248 of Todeschini and Consonni 2000
Kappa2	Hall-Kier Kappa2 value; kappa2 = (A-1)(A-2)^2/(P2)^2, where P2 = number of unique paths of bond length 2
Kappa3	Hall-Kier Kappa3 value
LabuteASA	Labute's Approximate Surface Area -- ASA from MOE (Molecular Operating Environment)	J. Mol. Graph. Mod. 18:464-77 (2000). Also see: https://web.archive.org/web/20190218182414/http://www.chemcomp.com/journal/vsadesc.htm
PEOE_VSA1	MOE-type descriptors using partial charges and surface area contributions. MOE Charge VSA Descriptor 1 (-inf < x < -0.30)	http://www.chemcomp.com/journal/vsadesc.htm. Also see: https://greglandrum.github.io/rdkit-blog/posts/2023-04-17-what-are-the-vsa-descriptors.html
PEOE_VSA10	MOE Charge VSA Descriptor 10 (0.10 <=x < 0.15)
PEOE_VSA11	MOE Charge VSA Descriptor 11 ( 0.15 <= x < 0.20)
PEOE_VSA12	MOE Charge VSA Descriptor 12 ( 0.20 <= x < 0.25)
PEOE_VSA13	MOE Charge VSA Descriptor 13 ( 0.25 <= x < 0.30)
PEOE_VSA14	MOE Charge VSA Descriptor 14 ( 0.30 <= x < inf)
PEOE_VSA2	MOE Charge VSA Descriptor 2 (-0.30 <= x < -0.25)
PEOE_VSA3	MOE Charge VSA Descriptor 3 (-0.25 <= x < -0.20)
PEOE_VSA4	MOE Charge VSA Descriptor 4 (-0.20 <= x < -0.15)
PEOE_VSA5	MOE Charge VSA Descriptor 5 (-0.15 <= x < -0.10)
PEOE_VSA6	MOE Charge VSA Descriptor 6 (-0.10 <= x < -0.05)
PEOE_VSA7	MOE Charge VSA Descriptor 7 (-0.05 <= x < 0.00)
PEOE_VSA8	MOE Charge VSA Descriptor 8 ( 0.00 <= x < 0.05)
PEOE_VSA9	MOE Charge VSA Descriptor 9 ( 0.05 <= x < 0.10)
SMR_VSA1	MOE-type descriptors using MR and surface area contributions. MOE MR VSA Descriptor 1 (-inf < x < 1.29)
SMR_VSA10	MOE MR VSA Descriptor 10
SMR_VSA2	MOE MR VSA Descriptor 2 ( 1.29 <= x < 1.82)
SMR_VSA3	MOE MR VSA Descriptor 3 ( 1.82 <= x < 2.24)
SMR_VSA4	MOE MR VSA Descriptor 4 ( 2.24 <= x < 2.45)
SMR_VSA5	MOE MR VSA Descriptor 5 ( 2.45 <= x < 2.75)
SMR_VSA6	MOE MR VSA Descriptor 6 ( 2.75 <= x < 3.05)
SMR_VSA7	MOE MR VSA Descriptor 7 ( 3.05 <= x < 3.63)
SMR_VSA8	MOE MR VSA Descriptor 8 ( 3.63 <= x < 3.80)
SMR_VSA9	MOE MR VSA Descriptor 9 ( 3.80 <= x < 4.00)
SlogP_VSA1	MOE-type descriptors using LogP and surface area contributions. MOE logP VSA Descriptor 1 (-inf < x < -0.40)
SlogP_VSA10	MOE logP VSA Descriptor 10 ( 0.40 <= x < 0.50)
SlogP_VSA11	MOE logP VSA Descriptor 11 ( 0.50 <= x < 0.60)
SlogP_VSA12	MOE logP VSA Descriptor 12 ( 0.60 <= x < inf)
SlogP_VSA2	MOE logP VSA Descriptor 2 (-0.40 <= x < -0.20)
SlogP_VSA3	MOE logP VSA Descriptor 3 (-0.20 <= x < 0.00)
SlogP_VSA4	MOE logP VSA Descriptor 4 ( 0.00 <= x < 0.10)
SlogP_VSA5	MOE logP VSA Descriptor 5 ( 0.10 <= x < 0.15)
SlogP_VSA6	MOE logP VSA Descriptor 6 ( 0.15 <= x < 0.20)
SlogP_VSA7	MOE logP VSA Descriptor 7 ( 0.20 <= x < 0.25)
SlogP_VSA8	MOE logP VSA Descriptor 8 ( 0.25 <= x < 0.30)
SlogP_VSA9	MOE logP VSA Descriptor 9 ( 0.30 <= x < 0.40)
TPSA	The polar surface area (PSA) or topological polar surface area (TPSA) of a molecule is defined as the surface sum over all polar atoms or molecules, primarily oxygen and nitrogen, also including their attached hydrogen atoms. PSA is a commonly used medicinal chemistry metric for the optimization of a drug's ability to permeate cells.	J. Med. Chem. 43:3714-7, (2000)
EState_VSA1	MOE-type descriptors using Estate indices and surface area contributions. EState VSA Descriptor 1 (-inf < x < -0.39)	developed at RD, not described in the CCG paper
EState_VSA10	EState VSA Descriptor 10 ( 9.17 <= x < 15.00)
EState_VSA11	EState VSA Descriptor 11 ( 15.00 <= x < inf)
EState_VSA2	EState VSA Descriptor 2 ( -0.39 <= x < 0.29)
EState_VSA3	EState VSA Descriptor 3 ( 0.29 <= x < 0.72)
EState_VSA4	EState VSA Descriptor 4 ( 0.72 <= x < 1.17)
EState_VSA5	EState VSA Descriptor 5 ( 1.17 <= x < 1.54)
EState_VSA6	EState VSA Descriptor 6 ( 1.54 <= x < 1.81)
EState_VSA7	EState VSA Descriptor 7 ( 1.81 <= x < 2.05)
EState_VSA8	EState VSA Descriptor 8 ( 2.05 <= x < 4.69)
EState_VSA9	EState VSA Descriptor 9 ( 4.69 <= x < 9.17)
VSA_EState1	MOE-type descriptors using Estate indices and surface area contributions. VSA EState Descriptor 1 (-inf < x < 4.78)	developed at RD, not described in the CCG paper
VSA_EState10	VSA EState Descriptor 10 ( 11.00 <= x < inf)
VSA_EState2	VSA EState Descriptor 2 ( 4.78 <= x < 5.00)
VSA_EState3	VSA EState Descriptor 3 ( 5.00 <= x < 5.41)
VSA_EState4	VSA EState Descriptor 4 ( 5.41 <= x < 5.74)
VSA_EState5	VSA EState Descriptor 5 ( 5.74 <= x < 6.00)
VSA_EState6	VSA EState Descriptor 6 ( 6.00 <= x < 6.07)
VSA_EState7	VSA EState Descriptor 7 ( 6.07 <= x < 6.45)
VSA_EState8	VSA EState Descriptor 8 ( 6.45 <= x < 7.00)
VSA_EState9	VSA EState Descriptor 9 ( 7.00 <= x < 11.00)
FractionCSP3	fraction of carbons that are sp3 hybridized (e.g. -CH3)
HeavyAtomCount	number of heavy atoms (non-hydrogens)
NHOHCount	number of NH or OH groups
NOCount	number of nitrogen or oxygen atoms
NumAliphaticCarbocycles	number of aliphatic carbocycles containing at least one non-aromatic bond
NumAliphaticHeterocycles	number of aliphatic (containing at least one non-aromatic bond) heterocycles for a molecule
NumAliphaticRings	number of aliphatic (containing at least one non-aromatic bond) rings for a molecule
NumAromaticCarbocycles	number of aromatic carbocycles for a molecule
NumAromaticHeterocycles	number of aromatic heterocycles (containing at least one non-carbon atom in ring)
NumAromaticRings	number of aromatic rings for a molecule
NumHAcceptors	Number of H-bond acceptors (N,O)
NumHDonors	Number of H-bond donors( NH, OH)
NumHeteroatoms	Number of Heteroatoms
NumRotatableBonds	Number of Rotatable Bonds
NumSaturatedCarbocycles	number of saturated carbocycles for a molecule
NumSaturatedHeterocycles	number of saturated heterocycles for a molecule
NumSaturatedRings	Number of Saturated Rings
RingCount	Number of All Rings
MolLogP	Wildman-Crippen estimated LogP value	Wildman and G. M. Crippen JCICS 39 868-873 (1999)
MolMR	Wildman-Crippen estimated Molar Refractivity value	Wildman and G. M. Crippen JCICS 39 868-873 (1999

## Sheet: fragment_descriptors
Additional File 8 : RDKit fragment descriptors
Fragment Name	Fragment Definition, https://www.rdkit.org/docs/source/rdkit.Chem.Fragments.html
Al_COO	Number of aliphatic carboxylic acids
Al_OH	Number of aliphatic hydroxyl groups
Al_OH_noTert	Number of aliphatic hydroxyl groups excluding tert-OH
ArN	Number of N functional groups attached to aromatics
Ar_COO	Number of Aromatic carboxylic acide
Ar_N	Number of aromatic nitrogens
Ar_NH	Number of aromatic amines
Ar_OH	Number of aromatic hydroxyl groups
COO	Number of carboxylic acids
COO2	Number of carboxylic acids
C_O	Number of carbonyl O
C_O_noCOO	Number of carbonyl O excluding COOH
C_S	Number of thiocarbonyl
HOCCN	Number of C(OH)CCN-Ctert-alkyl or C(OH)CCNcyclic
Imine	Number of Imines
NH0	Number of Tertiary amines
NH1	Number of Secondary amines
NH2	Number of Primary amines
N_O	Number of hydroxylamine groups
Ndealkylation1	Number of XCCNR groups
Ndealkylation2	Number of tert-alicyclic amines (no heteroatoms not quinine-like bridged N)
Nhpyrrole	Number of H-pyrrole nitrogens
SH	Number of thiol groups
aldehyde	Number of aldehydes
alkyl_carbamate	Number of alkyl carbamates (subject to hydrolysis)
alkyl_halide	Number of alkyl halides
allylic_oxid	Number of allylic oxidation sites excluding steroid dienone
amide	Number of amides
amidine	Number of amidine groups
aniline	Number of anilines
aryl_methyl	Number of aryl methyl sites for hydroxylation
azide	Number of azide groups
azo	Number of azo groups
barbitur	Number of barbiturate groups
benzene	Number of benzene rings
benzodiazepine	Number of benzodiazepines with no additional fused rings
bicyclic	Bicyclic
diazo	Number of diazo groups
dihydropyridine	Number of dihydropyridines
epoxide	Number of epoxide rings
ester	Number of esters
ether	Number of ether oxygens (including phenoxy)
furan	Number of furan rings
guanido	Number of guanidine groups
halogen	Number of halogens
hdrzine	Number of hydrazine groups
hdrzone	Number of hydrazone groups
imidazole	Number of imidazole rings
imide	Number of imide groups
isocyan	Number of isocyanates
isothiocyan	Number of isothiocyanates
ketone	Number of ketones
ketone_Topliss	Number of ketones excluding diaryl, a,b-unsat. dienones, heteroatom on Calpha
lactam	Number of beta lactams
lactone	Number of cyclic esters (lactones)
methoxy	Number of methoxy groups -OCH3
morpholine	Number of morpholine rings
nitrile	Number of nitriles
nitro	Number of nitro groups
nitro_arom	Number of nitro benzene ring substituents
nitro_arom_nonortho	Number of non-ortho nitro benzene ring substituents
nitroso	Number of nitroso groups excluding NO2
oxazole	Number of oxazole rings
oxime	Number of oxime groups
para_hydroxylation	Number of para-hydroxylation sites
phenol	Number of phenols
phenol_noOrthoHbond	Number of phenolic OH excluding ortho intramolecular H-bond substituents
phos_acid	Number of phosphoric acid groups
phos_ester	Number of phosphoric ester groups
piperdine	Number of piperdine rings
piperzine	Number of piperzine rings
priamide	Number of primary amides
prisulfonamd	Number of primary sulfonamides
pyridine	Number of pyridine rings
quatN	Number of quarternary nitrogens
sulfide	Number of thioether
sulfonamd	Number of sulfonamides
sulfone	Number of sulfone groups
term_acetylene	Number of terminal acetylenes
tetrazole	Number of tetrazole rings
thiazole	Number of thiazole rings
thiocyan	Number of thiocyanates
thiophene	Number of thiophene rings
unbrch_alkane	Number of unbranched alkanes of at least 4 members (excludes halogenated alkanes)
urea	Number of urea groups
